# Supplementary material for: The role of marine sediment diagenesis in the modern oceanic magnesium cycle
Source: Nat Commun. 2019 Sep 25;10:4371. doi: 10.1038/s41467-019-12322-2 (PMC6761265; doi:10.1038/s41467-019-12322-2)
Supplement: Supplementary file 2 — Source Data [file 41467_2019_12322_MOESM2_ESM.zip]

Archive with 3 entries (3 files):
- 175425_3_data_set_4037286_pwvl90 (1).xlsx
- 175425_3_data_set_4037288_px0h3l.xlsx
- 175425_3_data_set_4037289_px0h33.xlsx
