# Supplementary material for: The role of marine sediment diagenesis in the modern oceanic magnesium cycle
Source: Nat Commun. 2019 Sep 25;10:4371. doi: 10.1038/s41467-019-12322-2 (PMC6761265; doi:10.1038/s41467-019-12322-2)
Supplement: Supplementary file 2 — Source Data [file 41467_2019_12322_MOESM2_ESM.zip › 175425_3_data_set_4037286_pwvl90 (1).xlsx]

## Sheet: Fig 1
Source Data - Magnesium flux model results and site metadata underlying Figure 1
Leg/ Expedition	Site	Hole(s)	Latitude	Longitude	Water Depth (m)	Mg flux (mmol m-2 y-1)	Mg flux standard deviation	Concentration gradient (mM m-1)	Number of concentration measurements used for gradient	R2 of concentration gradient fit	Surface sediment porosity	Bottom water Mg concentration (mM)1	Calculated sedimentation rate (m My-1)	Mg pore water burial flux (mmol m-2 y-1)
4	27	A	15.8565	-56.8793	5251	1.39623	0.315056	-0.276723	10	0.954412	0.676	54.1064	10.8226	0.220306
5	34		39.4702	-127.276	4322	1.21884	0.164726	-0.103575	7	0.982456	0.778	53.8737	20.4654	0.626142
7	62	A	1.87	141.938	2604.5	4.18498	0.820131	-0.812783	4	0.996925	0.694	53.8324	22.7395	0.558312
11	102		30.7322	-74.4523	3426	2.10645	0.220462	-0.199102	8	0.959489	0.786	54.2372	114.286	0.897604
12	116	A	57.496	-15.9243	1151	1.03723	0.0990965	-0.0689733	7	0.893702	0.712	54.4667	27.6607	0.666656
14	137		25.9255	-27.0607	5361	0.916361	0.294838	-0.189032	4	0.997844	0.694	54.1847	2.36409	0.0498932
14	144	AB	9.4538	-54.342	2957	0.440233	0.17612	-0.0959637	7	0.674584	0.628	54.3046	5.24679	0.073455
18	174	A	44.8897	-126.352	2807	5.88044	0.20256	-0.144878	8	0.887639	0.8793	53.8092	179.476	4.75236
18	178		56.9563	-147.131	4218	3.83467	0.225049	-0.150441	7	0.989894	0.7428	53.8747	174.012	3.06124
18	180		57.3627	-147.856	4923	14.1289	0.475644	0.150744	4	0.35498	0.5832	53.9157	672.143	14.5961
22	217		8.9262	90.5388	3010	1.10647	0.153086	-0.109324	5	0.998737	0.9044	53.9365	9.80289	0.19451
22	218		8.007	86.2828	3749	2.24239	0.281688	-0.301682	8	0.965843	0.6467	53.9223	58.762	1.09606
25	241		-2.3707	44.6795	4054	1.24114	0.128019	-0.117811	7	0.954774	0.807	53.9192	27.4284	0.507766
25	242		-15.8442	41.8205	2275	1.16049	0.074437	-0.101838	7	0.994378	0.6846	53.9779	26.322	0.707712
25	245	A	-31.5337	52.3018	4857	0.497551	0.658884	-0.0751711	6	0.41397	0.8094	53.9012	1.8351	0.0348314
25	248		-29.5297	37.4747	4994	0.681635	0.0354555	-0.0350324	6	0.951266	0.7469	53.8825	17.3903	0.505368
25	249		-29.9498	36.077	2098	0.209046	0.0304452	-0.0288189	10	0.988296	0.628	54.0229	5.31419	0.101841
31	296		29.3402	133.525	2920	1.30551	0.190496	-0.134497	6	0.839312	0.7331	53.8219	26.3484	0.630517
31	297		30.8727	134.165	4458	3.49881	0.297275	-0.286825	7	0.992517	0.756	53.8609	58.5798	1.95954
33	315	A	4.171	-158.526	4152	1.41449	6.6287	-0.0631535	6	0.97231	0.8888	53.8665	22.4491	0.915407
33	317	AB	-11.0015	-162.263	2598	0.348899	0.0481039	-0.0187592	6	0.873607	0.7071	53.8389	9.90453	0.261395
35	322		-60.0242	-79.4248	5026	2.38329	0.201162	-0.142438	7	0.91871	0.7277	53.8977	43.8037	1.70907
35	323		-63.6807	-97.9948	5004	1.36649	0.131068	-0.0630346	6	0.933679	0.7832	53.8979	24.4665	1.01562
36	328	B	-49.8112	-36.6588	5095	0.600469	0.0685981	-0.10223	8	0.967071	0.7857	53.8305	1.35409	0.0347312
38	336		63.351	-7.7878	811	0.735444	0.143876	-0.149151	9	0.991078	0.6267	54.2327	7.88536	0.239066
38	345		69.8372	-1.2377	3195	0.612102	0.0753032	-0.107346	8	0.996054	0.717	54.2284	5.87379	0.145722
39	355		-15.7098	-30.6005	4901	0.724252	0.091085	-0.0674423	4	0.981798	0.8003	53.8828	10.8381	0.325693
39	356		-28.287	-41.088	3175	0.403295	0.0664329	-0.0892668	4	0.999664	0.6694	54.2108	0.866788	0.0233095
39	357		-30.0042	-35.5598	2086	0.334484	0.0413703	-0.0694597	6	0.996117	0.5843	53.8644	3.66071	0.107465
40	361		-35.0662	15.4485	4549	1.0122	0.212443	-0.167406	5	0.990415	0.7843	53.9324	4.44018	0.0524241
40	362	A	-19.7575	10.5325	1325	1.493	0.125307	-0.119667	5	0.50576	0.8112	54.0159	34.3102	0.678579
40	363		-19.6458	9.0467	2248	0.264606	0.0528467	-0.0631994	8	0.811064	0.5806	54.2074	5.37938	0.0622684
43	386		31.1868	-64.249	4782	1.19003	0.332525	-0.24192	7	0.964789	0.6913	54.1887	9.22149	0.0988938
43	387		32.32	-67.6667	5117	0.668272	0.256431	-0.139886	5	0.993821	0.7029	54.1674	3.5307	0.0150208
44	391	ABC	28.2273	-75.6157	4974	1.25067	0.14941	-0.102249	10	0.969272	0.9357	54.1589	23.0229	0.295838
47	397		26.845	-15.18	2900	9.6468	1.76401	-1.78937	7	0.914689	0.6955	54.2523	55.3595	1.32906
48	403		56.1385	-23.294	2301	0.593618	0.0963872	-0.12699	6	0.999131	0.4846	54.2763	10.7167	0.297173
48	404		56.0522	-23.2492	2306	0.709448	0.148289	-0.0875408	6	0.930293	0.6563	54.2775	29.3371	0.341443
48	405		55.3363	-22.0582	2958	0.474978	0.0826171	-0.0421725	6	0.966978	0.7112	54.2939	13.5733	0.26807
48	406		55.2583	-22.0902	2907	1.54145	0.0787165	-0.113959	7	0.997945	0.7709	54.2939	40.3416	0.871151
53	418	B	25.0349	-68.0573	5512.5	0.351241	0.05274	-0.0387375	6	0.803745	0.857	54.1343	2.69333	0.0652753
56	436		39.9327	145.558	5240	1.89161	0.350481	-0.197265	6	0.943364	0.7672	53.8764	31.7871	0.797922
57	440	AB	39.7366	143.929	4509	4.2492	0.109424	0.0556448	7	0.652581	0.6893	53.8699	148.408	4.49183
58	443		29.3275	137.44	4372	2.56149	0.277209	-0.158425	9	0.958302	0.7959	53.8646	40.2045	1.60307
58	445		25.5227	133.208	3377	1.32332	0.195282	-0.197524	5	0.996311	0.7202	53.849	23.0827	0.373336
58	446	A	24.7007	132.775	4952	0.954876	0.218229	-0.168617	10	0.98496	0.7567	53.8641	3.89452	0.0462479
60	453		17.907	143.683	4693	3.41323	0.62837	-0.206466	9	0.957353	0.8694	53.8558	75.2821	1.863
60	459	AB	17.8625	147.302	4121	1.96641	0.231687	-0.223276	8	0.981683	0.7427	53.8717	37.1531	0.819915
61	462		7.2403	165.031	5178.33	0.326641	0.117902	-0.0277088	9	0.979267	0.8378	53.9142	6.80874	0.138318
63	467		33.8495	-120.758	2128	0.342155	0.0187667	-0.135238	5	0.980495	0.1294	53.7706	71.4419	0.30338
64	474	A	22.9607	-108.979	3022.5	7.61915	1.86131	-1.11913	5	0.911687	0.8318	53.8413	5.6338	0.0446215
64	475	B	23.0546	-109.059	2589.67	1.26944	0.188496	-0.168912	9	0.933277	0.7926	53.8072	7.53021	0.243182
64	476		23.0405	-109.089	2403	4.10251	0.528077	-0.386845	5	0.950814	0.812	53.8072	45.8699	1.6124
64	479		27.846	-111.625	747	2.80589	0.835396	0.111206	4	0.296346	0.8993	53.6417	191.738	3.92526
64	481	A	27.253	-111.508	1998	6.71959	1.10937	0.602086	6	0.739615	0.8647	53.7507	438.925	11.4071
65	483	B	22.8832	-108.746	3070	0.186113	0.0381364	-0.239406	8	0.986222	0.0657	53.8388	66.808	0.158921
65	485	A	22.749	-107.904	2981	1.88371	0.641854	-0.195686	8	0.893149	0.5334	53.8281	162.369	1.36739
67	495		12.4963	-91.0377	4140	4.36076	1.17749	-0.616021	7	0.984611	0.8204	53.8438	28.8965	0.308454
67	496		13.0637	-90.7952	2049	2.58838	0.300928	0.160564	6	0.356715	0.6317	53.7136	120.278	3.21277
67	497		12.9872	-90.828	2347	2.95498	0.172964	-0.118475	6	0.866321	0.6632	53.8539	88.3333	2.47228
71	511		-51.0047	-46.9717	2589	1.1825	0.290662	-0.181579	10	0.961845	0.8104	53.9037	4.18837	0.0694205
72	515	B	-26.2387	-36.5029	4251.33	1.02649	0.228882	-0.220425	9	0.995046	0.6083	53.8398	18.6922	0.315404
72	516	AF	-30.2764	-35.2852	1313	0.464395	0.0483436	-0.0767491	9	0.988971	0.6634	53.429	7.79901	0.136463
74	525	AB	-29.0707	2.9853	2467	0.402054	0.0466308	-0.0811941	18	0.929133	0.4723	54.1507	12.4779	0.227514
74	526	AC	-30.1227	3.138	1054	0.203002	0.0951749	-0.0385249	6	0.937315	0.4172	53.3866	6.28816	0.133108
74	527		-28.0415	1.7633	4428	0.545773	0.0320677	-0.0761344	11	0.981124	0.5113	54.1766	13.5748	0.356023
74	528	A	-28.5221	2.3201	3807.5	0.34021	0.0241712	-0.0647678	11	0.984671	0.4718	54.0721	10.5988	0.203049
74	529		-28.9305	2.768	3043	0.227918	0.037774	-0.0809825	7	0.990454	0.466	54.1524	4.39152	0.0576861
75	530	AB	-19.1877	9.38593	4629	2.42271	0.884773	-0.593318	13	0.92485	0.6395	54.1793	25.7024	0.0962508
76	533	A	31.26	-74.8698	3191	7.22561	0.688696	-1.35901	12	0.943012	0.6024	54.2534	82.001	2.58827
78	541		15.52	-58.7283	4940	5.7043	0.93604	-1.23314	7	0.915965	0.625	54.1155	53.5745	1.2492
79	545		33.6643	-9.3647	3142	1.05445	0.167111	-0.0841229	7	0.981847	0.6678	54.3632	27.5362	0.6901
79	547	AB	33.7807	-9.3497	3938	0.739621	0.14417	-0.118685	7	0.973865	0.6557	54.2131	19.9901	0.257646
80	548	A	48.9156	-12.1642	1251	2.26984	0.388903	-0.421755	8	0.970982	0.6104	54.8685	26.59	0.556889
80	549	A	49.0881	-13.0981	2514	0.268861	0.0493277	-0.0555268	8	0.964651	0.6462	54.2739	2.79251	0.0468927
81	552	A	56.0427	-23.2313	2301	0.308682	0.0968426	-0.0526063	8	0.949467	0.5579	54.2775	17.5543	0.148873
81	555		56.5617	-20.7822	1659	3.91133	5.03094	-0.893008	5	0.0654426	0.6576	54.243	11.3848	0.109715
85	572	ABCD	1.4348	-113.842	3893	-0.030758	0.234449	0.0339315	7	-0.113954	0.8069	53.8794	14.3696	0.180429
85	573	AB	0.4985	-133.31	4301	0.705609	0.107906	-0.0622445	15	0.887573	0.7912	53.8797	14.6724	0.336294
85	574	ABC	4.2087	-133.33	4561	0.372485	0.0510102	-0.0290581	16	0.950824	0.8934	53.8755	10.2443	0.139401
92	598		-19.0047	-124.677	3699	0.29362	0.275307	-0.0455219	6	0.765435	0.76	53.8758	1.20912	0.0457369
93	603	BC	35.9254	-70.0264	4636.29	6.50003	0.879523	-1.10091	10	0.907691	0.6841	54.2017	69.646	1.63479
95	612		38.8202	-72.7738	1386	1.25702	0.381623	-0.290554	5	0.962752	0.5779	54.3719	10.2259	0.192903
95	613		38.771	-72.5238	2309	1.98153	0.24504	-0.309271	5	0.961556	0.4893	54.3009	69.2501	1.2345
96	615	A	25.2224	-85.9924	3268	6.40276	0.119957	0.0371249	16	0.212824	0.749	54.3207	289.249	6.61812
96	617		26.6988	-88.5278	2467	0.993205	0.239944	0.246532	5	0.806197	0.71	54.3159	106.34	2.25865
96	619	A	27.1935	-91.409	2259	1.19196	0.399962	0.234824	5	-0.113966	0.7922	54.3019	113.297	2.73472
96	621		26.731	-88.496	2481	6.72995	0.600478	-0.559289	4	0.747712	0.72	54.3143	119.335	3.76977
96	622		26.6902	-88.3803	2491	7.94265	1.93361	-1.17671	4	0.997021	0.6648	54.3143	107.944	2.69711
96	623		25.7682	-86.2307	3177	1.52657	0.171927	0.146773	5	0.767674	0.743	54.3234	106.221	2.36223
104	642	ABCD	67.2167	2.93333	1280.86	2.79327	0.398736	-0.304753	7	0.990785	0.742	54.2325	45.8845	1.31545
104	644	A	66.6833	4.58333	1225	4.24581	0.135356	-0.172504	7	0.655453	0.618	54.2383	98.8769	3.67893
105	645	BCDE	70.45	-64.65	2007.8	8.60538	1.67129	-2.00988	11	0.986602	0.598	53.5786	129.536	2.51598
105	646	AB	58.2167	-48.3667	3440.3	4.13736	0.295371	-0.295289	12	0.985605	0.783	54.1811	82.1697	2.39203
105	647	A	53.3333	-45.2667	3864.35	2.76095	0.449223	-0.333809	7	0.905655	0.713	54.2217	46.278	1.15721
111	677	AB	1.2	-83.7333	3472.5	0.587809	0.136763	0.0322381	16	0.237705	0.909	53.8705	45.5936	0.864554
113	689	AB	-64.5167	3.1	2080.15	0.46262	0.145595	-0.0521817	6	0.907997	0.857	53.8426	7.22084	0.107073
113	690	ABC	-65.1667	1.2	2914	0.0169758	0.143189	0.00937866	4	0.730178	0.72	53.8329	3.21496	0.059199
113	693	AB	-70.8333	-14.5667	2359	1.06349	0.167508	-0.180405	7	0.972066	0.712	53.8368	13.7765	0.262262
113	695	A	-62.3833	-43.45	1300.1	0.305933	0.0976986	-0.0513716	5	0.835209	0.779	53.8506	4.049	0.0263665
113	696	AB	-61.85	-42.9333	650	1.22764	0.367572	-0.301076	9	0.861441	0.664	53.8597	4.73919	0.0763243
113	697	AB	-61.8167	-40.2917	3480	1.87437	1.21529	-0.201399	7	0.923982	0.723	53.8116	38.4402	0.974399
114	699	A	-51.55	-30.6833	3705.5	0.933185	2.64425	-0.0997978	7	0.945084	0.894	53.8293	11.0414	0.175452
114	701	ABC	-51.9833	-23.2167	4636.7	0.689987	2.81725	-0.0538818	6	0.980574	0.857	53.8372	22.9293	0.324537
114	703	A	-47.05	7.9	1796.1	0.578007	2.17966	-0.0962077	7	0.974221	0.739	54.0161	5.07315	0.0788962
114	704	AB	-46.8833	7.41667	2532.3	0.526923	2.4625	0.0370172	4	0.570601	0.841	54.0082	59.7579	0.786868
115	708	A	-5.45	59.95	4107	0.719315	1.1503	-0.0764555	7	0.590322	0.783	53.9297	10.3261	0.275667
115	709	ABC	-3.91667	60.55	3045	0.702816	1.5374	-0.0781738	6	0.495895	0.713	53.9372	12.3591	0.327165
115	710	A	-4.31667	60.9833	3822	1.2554	3.19145	-0.197907	7	0.953142	0.738	53.9226	9.25699	0.252676
115	711	A	-2.75	61.1667	4439.5	1.97943	6.40356	-0.318942	10	0.699723	0.783	53.9264	4.12297	0.137211
116	717	AC	-0.933333	81.3833	4734.7	7.42455	2.1588	-0.927591	5	0.997699	0.761	53.9202	189.23	2.35034
116	718	ACE	-1.01667	81.4	4730.2	17.3471	5.14086	-4.77503	9	0.827902	0.608	53.9203	91.1297	1.16751
116	719	A	-0.966667	81.4	4736.8	14.5895	4.75219	-1.93085	6	0.966855	0.807	53.9201	146.471	2.46406
117	721	AB	16.6833	59.8667	1937.27	2.91419	0.305763	-0.426973	7	0.991238	0.658	54.021	35.863	1.17519
117	722	AB	16.6167	59.8	2022.1	2.72108	0.25251	-0.435358	7	0.994501	0.653	54.021	33.6341	0.975891
117	723	ABC	18.05	57.6111	804.733	6.08099	2.98248	-0.234557	6	0.257226	0.641	55.3551	173.68	4.89538
117	724	ABC	18.4667	57.7833	591.067	4.62171	0.37641	-0.456141	10	0.947493	0.614	55.0222	80.4834	2.59559
117	726	A	17.8167	57.3667	328.6	1.64739	1.48642	-0.211655	4	0.972203	0.565	55.6342	43.1925	0.715302
117	727	A	17.7667	57.5833	908.65	5.74713	0.481282	-0.480575	4	0.954649	0.666	55.1784	97.707	3.14162
117	728	ABE	17.6833	57.8333	1423.1	2.70056	0.173656	-0.314527	14	0.930766	0.652	54.4797	39.2388	1.27023
117	730	A	17.7333	57.7	1059.9	1.51015	4.10464	-0.257811	4	0.974675	0.656	54.8427	14.4019	0.24444
117	731	ABC	16.4667	59.7	2359.4	1.70237	0.309457	-0.276634	14	0.994526	0.728	53.9773	43.6901	0.292228
119	737	AB	-50.2333	73.0333	564	1.32653	0.119279	-0.138236	14	0.996207	0.955	53.5874	1.7209	0.0020898
119	738	BC	-62.7167	82.7833	2252.57	0.246889	1.78554	-0.0365142	7	0.901626	0.813	53.8747	3.0901	0.0242585
119	745	AB	-59.6	85.85	4082.5	2.29436	0.261833	-0.101227	7	0.982497	0.842	53.8531	49.6047	1.63518
120	747	AC	-54.8167	76.8	1695.8	0.545294	0.998153	-0.0394583	7	0.978757	0.964	53.9672	5.39779	0.1498
120	748	BC	-58.4333	79	1289.63	1.87871	0.531461	-0.285814	8	0.997235	0.823	53.9212	2.69558	0.0491062
121	752	AB	-30.8833	93.5833	1086.3	0.577188	0.202902	-0.0799454	7	0.953651	0.756	53.401	3.73395	0.0991954
121	756	ABCD	-27.35	87.6	1516.28	1.43353	4.15128	-0.375626	14	0.449289	0.61	53.8425	3.3997	0.098987
121	757	ABC	-17.0167	88.1833	1648.63	1.10702	0.178946	-0.197977	37	0.985055	0.714	53.9134	6.62681	0.129546
121	758	AB	5.38333	90.3667	2923.8	0.69462	0.07912	-0.0597909	18	0.965798	0.765	53.9522	13.1893	0.363398
124	767	BC	4.78889	123.5	4905.4	6.61227	9.01873	-0.865891	7	0.959175	0.826	53.7034	73.631	0.40839
124	768	ABC	8	121.217	4384.4	2.28268	0.270759	-0.194455	15	0.99683	0.835	53.4679	85.657	0.521517
124	769	ABC	8.78333	121.3	3644	5.14804	1.40966	-0.330003	7	0.989656	0.845	53.4734	87.5058	2.06956
125	782	A	30.8667	141.317	2962.4	1.03031	6.28772	-0.0648258	11	0.733365	0.688	53.8297	24.6838	0.747903
126	793	AB	31.1	140.883	2964.8	0.511792	3.56904	-0.0147107	6	0.858577	0.703	53.825	91.6201	0.44463
127	794	AB	40.1833	138.233	2807.82	4.27589	3.33028	-0.361295	5	0.979689	0.837	52.8919	31.6423	1.94659
127	795	AB	43.9833	138.967	3299.6	4.26146	0.218737	-0.200753	15	0.965736	0.969	52.8929	61.0313	2.33935
127	797	ABC	38.6167	134.533	2863	4.91279	4.55666	-0.450392	12	0.960786	0.816	52.8892	47.2693	2.14508
128	798	ABC	37.0333	134.8	901.067	19.0429	8.82144	-2.18557	9	0.857618	0.865	52.8892	101.134	3.51694
128	799	AB	39.2167	133.867	2076.07	19.3411	6.86556	-1.91448	7	0.994952	0.891	52.891	116.73	4.65799
131	808	ABC	32.35	134.95	4676.58	30.2848	4.11247	-3.25099	8	0.990002	0.726	53.8607	702.434	14.3456
133	814	A	-17.8333	149.517	520.4	1.65976	3.87363	-0.237213	4	0.109943	0.673	53.8597	19.1553	0.344988
133	815	A	-19.15	150	465.7	2.72106	0.341254	-0.433157	14	0.992498	0.638	54.5599	14.4355	0.276072
133	816	A	-19.2	150.017	437.8	1.10161	2.58724	-0.19277	9	0.961349	0.599	54.5599	7.06693	0.143663
133	817	AD	-18.15	149.763	1016.05	0.389147	0.906828	0.0894222	5	0.690724	0.706	53.5283	47.941	0.854571
133	818	B	-18.0667	150.05	746.75	1.21007	1.73185	0.0367876	5	0.793914	0.665	53.4633	62.5839	1.3805
133	819	A	-16.6167	146.317	565.2	10.209	1.24097	-1.22462	7	0.987827	0.698	53.4373	129.653	2.87063
133	821	A	-16.65	146.283	212.15	7.30037	0.525275	-0.598169	12	0.97297	0.612	53.4373	242.854	4.57453
133	822	A	-16.4167	146.217	955.2	10.3266	1.45666	-1.92628	6	0.997561	0.629	54.1074	76.3345	1.62871
133	823	ABC	-16.6167	146.783	1638.03	4.76776	0.562255	-0.546314	10	0.959772	0.74	53.7389	84.0526	1.82679
133	824	AB	-16.45	147.767	1001.12	1.76345	1.88179	8.53687e-11	9	0.262936	0.671	53.5224	72.5064	1.76345
134	830	ABC	-15.95	166.783	1015.23	8.39092	2.75658	-1.48446	5	0.990215	0.719	53.5026	35.1304	0.461551
134	832	AB	-14.8	167.567	3089.3	8.6246	2.62524	-0.235375	9	0.88737	0.784	53.8631	473.377	7.23744
134	833	AB	-14.8833	167.883	2628.75	7.1799	9.15707	-0.439885	9	0.849147	0.745	53.8632	294.231	4.87451
135	841	AB	-23.35	-175.3	4809.8	1.6815	0.287565	-0.201827	8	0.986773	0.796	53.9074	33.779	0.4594
138	846	AB	-3.1	-90.8167	3295.75	1.53477	2.68013	-0.0223397	11	0.976981	0.84	53.8511	39.6147	1.37944
138	847	AB	0.2	-95.3167	3334.53	0.92748	3.13759	0.0178167	6	0.614065	0.852	53.8653	32.1883	1.05583
138	849	AB	0.183333	-110.517	3838.6	1.4898	4.47295	-0.148148	4	0.764654	0.83	53.8783	27.9278	0.499971
138	850	AB	1.3	-110.517	3786.1	0.652351	4.3644	-0.0157741	11	0.973776	0.85	53.8766	20.708	0.54054
138	852	ABC	5.3	-110.083	3860.12	1.29007	5.51215	-0.1541	5	0.974436	0.83	53.8703	11.505	0.261541
144	871	AC	5.55	172.35	1254.4	0.873731	3.74954	-0.0727511	13	-0.0723728	0.749	53.7402	10.2404	0.473842
144	872	A	10.1	162.867	1083.1	0.11635	0.201952	0.0123382	5	0.30067	0.776	53.6621	5.15042	0.192987
145	881	AC	47.1	161.487	5530.95	2.77999	5.53995	-0.0764156	13	0.800885	0.791	53.8743	59.1051	2.32439
145	882	B	50.3667	167.6	3244	2.2334	10.6076	-0.0810075	6	0.520972	0.795	53.852	42.5088	1.74626
145	884	AB	51.45	168.333	3825.42	2.33763	0.712285	-0.0412527	14	0.925583	0.861	53.869	50.8634	2.03634
145	887	A	54.3667	-148.45	3633.57	2.69376	10.4077	-0.0447632	9	0.389403	0.826	53.8413	58.7299	2.40448
149	897	ACD	40.8333	-12.4708	5317.72	2.96692	0.541286	-0.50527	9	0.922386	0.609	54.1967	73.0233	1.12742
149	898	AB	40.6833	-12.1167	5278.35	4.40108	0.709946	-0.569196	9	0.96737	0.6935	54.2036	85.5083	1.839
149	900	A	40.6833	-11.6	5036.8	0.655263	0.0475646	-0.06038	10	0.919427	0.662	54.2008	26.2536	0.392608
150	902	ACD	38.9333	-72.7667	811.75	6.4685	1.22691	-0.801484	14	0.920637	0.774	54.3869	60.3854	1.42726
150	903	AC	38.9333	-72.8167	444.625	17.5543	1.33011	-1.32344	13	0.974754	0.539	54.3456	566.633	12.8462
150	904	A	38.8667	-72.7667	1122.8	11.4693	4.37441	-1.7213	5	0.992295	0.7115	54.3719	96.477	1.78707
150	905	A	38.6167	-72.2833	2697.9	4.12746	0.853384	-1.13485	9	0.981889	0.42	54.2564	81.4718	2.12085
150	906	A	38.9667	-72.7667	912.9	6.70354	3.59061	-1.08122	5	0.995451	0.7295	54.3719	9.18242	0.276777
154	925	ABE	4.2	-43.4833	3040.98	1.52247	3.99231	-0.232923	15	0.904335	0.727	54.2479	28.8962	0.338764
154	926	AB	3.71667	-42.9111	3598.33	5.2802	6.24758	-0.974501	5	0.99529	0.727	54.2144	27.6812	0.327811
154	927	A	5.46667	-44.4833	3315.2	3.40564	3.62563	-0.701357	5	0.975755	0.606	54.2354	31.7502	0.974991
154	928	AB	5.45	-43.75	4011.67	1.30554	2.01225	-0.158268	9	0.93409	0.765	54.1877	29.8646	0.412585
154	929	AE	5.98333	-43.7333	4356.2	1.32501	3.01881	-0.20114	15	0.889603	0.724	54.1066	25.8457	0.338154
157	952	A	30.7833	-24.5167	5431.8	2.04349	0.171255	-0.165511	15	0.970747	0.839	54.1864	31.1458	0.8669
157	953	AC	28.65	-15.15	3577.8	2.52273	0.217235	-0.255568	19	0.968164	0.621	54.2391	64.8819	1.589
157	954	AB	28.4333	-15.5333	3485.2	2.93338	0.327695	-0.111946	8	0.930085	0.746	54.2313	73.4726	2.32365
159	959	ABD	3.63333	-2.73333	2091.07	1.01175	0.127268	-0.0990419	15	0.982549	0.828	54.2823	14.9537	0.309366
159	960	AC	3.58333	-2.73333	2039.07	2.32403	0.431273	-0.283105	12	0.94716	0.8615	54.2823	7.0639	0.107309
160	963	AD	37.0333	13.1833	469.65	15.2327	2.91717	-1.33562	8	0.995821	0.772	60.2939	147.804	3.87269
160	966	ABCDEF	33.8	32.7	925.767	6.44943	13.9937	-0.764468	8	0.864893	0.76	60.189	13.0225	0.29903
160	968	ABCDE	34.3333	32.75	1962.57	0.109385	0.238931	0.113217	9	0.962537	0.64	60.1955	36.6101	0.743145
161	974	AB	40.35	12.15	3455	5.69426	4.37648	-0.791113	9	0.98147	0.659	59.7402	43.8292	1.13137
161	975	BC	38.9	4.51667	2415.6	4.3506	7.42027	-0.585447	11	0.90924	0.616	59.7982	70.9667	1.63032
161	976	BCD	36.2	-4.31667	1107.78	14.1017	2.42761	-0.961947	11	0.731378	0.777	59.7785	225.925	6.07912
161	977	A	36.0333	-1.95	1984	7.1913	0.754863	-0.610333	10	0.997681	0.731	59.7717	152.321	2.82883
161	979	A	35.7167	-3.2	1062.1	9.39685	1.4121	-0.769755	6	0.866751	0.777	59.8184	209.208	3.64165
162	981	ABC	55.4833	-14.65	2172.67	3.05186	0.746078	-0.38292	8	0.982364	0.703	54.276	56.8415	1.19024
162	982	AB	57.5167	-15.8667	1134.17	5.03182	0.85755	-0.771341	9	0.997615	0.742	54.5212	20.5979	0.430635
162	983	A	60.4	-23.6333	1983.57	4.43143	0.249486	-0.221258	12	0.998516	0.805	54.3293	107.264	2.97613
162	984	ABCD	61.4333	-24.0833	1648.38	4.40608	1.41048	-0.269165	8	0.908864	0.823	54.3743	123.726	2.56792
162	985	A	66.9333	-6.45	2787.7	1.47629	0.285982	-0.250135	12	0.997362	0.704	54.2257	25.9925	0.433211
162	987	ABCDE	70.5	-17.9333	1671.9	4.32297	1.20635	-0.737988	9	0.935271	0.731	54.2344	87.4518	0.990851
165	998	A	19.4833	-82.9333	3179.85	1.39828	0.166421	-0.1502	12	0.98394	0.761	54.3097	19.7567	0.500781
165	999	AB	12.75	-78.7333	2827.85	1.24096	0.138343	-0.131094	21	0.994955	0.763	54.3234	25.7947	0.453496
165	1000	AB	16.55	-79.8667	915.85	2.18375	0.32896	-0.325729	10	0.985629	0.691	54.1542	24.3403	0.538146
165	1001	AB	15.75	-74.9167	3259.5	0.851409	1.59663	-0.110235	7	0.970691	0.789	54.3164	14.2357	0.133464
167	1012	A	32.2833	-118.383	1772.3	4.63809	2.39757	-0.400538	7	0.970933	0.793	53.5784	64.8641	2.10907
168	1023	A	47.9167	-128.8	2593.3	33.8005	11.0883	-3.62764	7	0.921545	0.731	53.788	464.961	15.5745
168	1024	AB	47.9111	-128.75	2612.8	21.0087	9.73342	-1.66019	12	0.926136	0.872	53.7895	299.407	8.30357
168	1025	AB	47.8833	-128.65	2608.67	23.37	6.98196	-2.1817	8	0.948215	0.844	53.7895	239.801	7.99753
168	1026	AC	47.7667	-127.761	2658.03	19.1705	6.41037	-2.66875	7	0.948474	0.676	53.7909	274.265	7.85882
168	1027	BC	47.75	-127.733	2656.73	11.3789	0.631469	0.140466	9	0.524509	0.849	53.7911	448.003	12.3834
168	1028	A	47.85	-128.5	2659	11.6912	2.23305	-0.780238	7	0.952112	0.761	53.7901	223.198	7.39795
168	1029	A	47.8333	-128.383	2653	13.8091	2.80982	-0.960842	7	0.974556	0.864	53.7901	227.125	6.62729
168	1032	A	47.7833	-128.117	2645	7.52553	0.437463	-0.184255	12	0.986579	0.54	53.7904	250.069	7.02722
170	1039	BC	9.63333	-86.2	4351.98	2.68449	1.28173	-0.114575	15	0.838415	0.752	53.8485	57.4397	2.06981
170	1040	ABC	9.66667	-86.1833	4177.74	1.90086	0.367582	-0.315476	17	0.967566	0.738	53.8485	13.1182	0.27873
170	1041	ABC	9.73333	-86.1167	3305.97	8.47402	0.741952	-1.2442	15	0.989293	0.78	53.8481	36.7115	1.18584
170	1043	A	9.65	-86.1833	4311.15	8.65547	1.22474	-0.803475	8	0.950107	0.783	53.8485	145.014	3.92382
171	1049	A	30.15	-76.1167	2665.9	0.458247	2.25675	-0.0330046	5	0.75744	0.708	54.2441	22.091	0.299441
172	1054	A	33	-76.2833	1293.2	2.27958	2.51313	-0.204764	13	0.864188	0.764	54.7942	36.2202	0.831283
172	1055	B	32.7833	-76.2833	1798.08	6.82014	9.81609	-0.485509	8	0.862855	0.809	54.4166	106.252	3.36493
172	1056	B	32.4833	-76.3333	2166.65	11.2867	1.47196	-1.62042	7	0.987968	0.716	54.307	98.9347	3.0781
172	1057	A	32.0333	-76.0833	2583.8	10.134	1.44962	-1.4701	5	0.998378	0.715	54.2866	104.052	2.79014
172	1058	A	31.6833	-75.4333	2984.17	10.9503	1.96962	-1.35981	5	0.994282	0.739	54.2631	113.62	3.73296
172	1059	A	31.6667	-75.4167	2985.1	18.2454	4.02574	-1.99332	8	0.974055	0.797	54.2631	181.37	5.64925
172	1060	A	30.7667	-74.4667	3481.07	11.4213	2.10063	-0.993581	10	0.980077	0.801	54.2376	249.553	5.10991
172	1061	AE	29.98	-73.6	4040.22	9.74021	1.4393	-0.956494	16	0.829281	0.741	54.2097	163.312	4.70618
172	1062	AB	28.25	-74.4083	4760.95	5.44941	1.73202	-0.502612	20	0.946463	0.807	54.1801	98.9108	2.20093
172	1063	A	33.6833	-57.6167	4583.73	5.96669	0.433369	-0.370489	23	0.990511	0.813	54.1879	173.567	3.54227
175	1082	A	-21.1	11.8167	1280.6	8.05533	3.87667	-0.417381	16	0.822466	0.796	53.797	137.897	5.34679
175	1086	A	-31.55	15.6667	782.8	1.1234	0.795341	-0.132363	9	0.979399	0.71	53.4937	16.1687	0.464275
182	1127	B	-33.35	128.483	479	9.19555	0.756984	-0.54198	11	0.920646	0.638	53.8775	269.176	6.30795
182	1128	B	-34.3833	127.583	3874.78	0.583791	2.34772	-0.0951621	12	0.785523	0.654	53.934	8.76385	0.206567
182	1131	A	-33.3333	128.483	332.4	4.60302	1.45619	-3.19036e-08	4	-0.00183375	0.585	53.8807	284.574	4.60302
189	1171	ACD	-48.5	149.117	2147.95	3.08189	5.40527	-0.579879	8	0.950525	0.688	53.9017	13.6511	0.412967
190	1173	A	32.25	135.022	4790.97	32.9761	9.24728	-4.45078	6	0.976409	0.781	53.8729	233.677	6.92182
190	1174	AB	32.35	134.95	4751.2	23.8202	3.29881	-3.45878	9	0.980287	0.701	53.8611	640.592	8.17463
190	1175	A	32.6	134.65	2997.5	15.8144	2.73271	-1.05935	9	0.980543	0.686	53.8009	463.613	11.2407
190	1176	A	32.5833	134.667	3020.5	14.1397	4.49627	-2.03606	12	0.931003	0.736	53.8016	250.912	3.96115
190	1178	AB	32.7333	134.483	1741.7	2.89182	0.501695	-0.660562	8	0.970711	0.66	53.7061	21.0934	0.170026
199	1219	AB	7.8	-142.017	5063.4	8.14788	1.18599	-0.998254	7	0.989654	0.898	53.89	1.51959	0.0204935
317	U1351	AB	-44.8841	171.84	126.42	6.77285	1.35176	-1.11893	8	0.970921	0.57	53.3589	153.889	2.31354
320	U1336	B	7.70111	-128.254	4291.62	2.14756	1.77755	-0.353963	13	0.8131	0.753	53.8704	11.7819	0.274568
323	U1339	B	54.67	-169.982	1872.62	22.5208	2.79072	-2.7064	40	0.386915	0.697	53.6815	234.757	10.1569
323	U1340	AB	53.3984	-179.52	1299.87	4.81996	3.75945	-0.0535376	5	0.359279	0.844	53.2708	143.506	4.43216
323	U1341	AB	54.0333	179.009	2144.82	7.87096	2.30071	-0.634384	4	0.800543	0.814	53.6992	106.115	3.77349
323	U1342	AC	54.8283	176.917	824.02	5.86899	7.75364	-0.977468	5	0.960897	0.741	53.2087	39.9176	0.796977
323	U1343	ABE	57.5566	-175.817	1958.46	12.1517	1.31803	-0.873393	32	0.595613	0.726	53.7246	274.065	7.76975
323	U1344	AD	59.0503	-179.203	3179	19.004	7.04359	-1.35993	5	0.981715	0.804	53.8195	366.409	10.4463
323	U1345	A	60.1535	-179.47	1013.73	21.179	7.76156	-2.60123	4	0.966573	0.701	53.437	403.162	8.80474
334	U1378	B	8.59235	-84.0773	523.655	13.9532	2.84811	-0.751321	22	0.731981	0.725	53.6107	521.912	8.69659
339	U1386	AB	36.8281	-7.75536	561.4	21.1394	3.46581	-2.90769	6	0.982344	0.616	55.859	276.662	6.35896
339	U1387	A	36.8054	-7.71887	558.427	14.2937	1.93864	-1.74244	6	0.969354	0.639	55.5455	235.304	4.75043
339	U1390	A	36.3185	-7.71795	992.207	19.4111	2.47925	-1.37982	4	0.999694	0.688	55.6804	458.836	10.6052
339	U1391	AC	37.3589	-9.41093	1073.41	16.5084	1.89689	-1.53598	7	0.991648	0.704	56.3989	311.523	6.72511
340	U1394	B	16.6405	-62.038	1114.16	7.31248	2.18024	-0.184477	5	0.981399	0.578	54.1787	218.781	6.66463
340	U1395	AB	16.4933	-61.9513	1200.57	7.06303	1.49579	-0.091204	9	0.914113	0.688	54.3172	206.414	6.61177
340	U1400	BC	14.5388	-61.4575	2743.48	7.0178	4.59832	-0.122839	5	0.977523	0.699	54.3243	200.174	6.40803
342	U1404	ABC	40.0133	-51.8098	4745.79	0.825881	0.301228	-0.126657	13	0.968281	0.738	54.2016	5.24753	0.165148
342	U1408	A	41.4383	-49.7857	3022.05	0.603122	3.86516	-0.0998534	4	0.984	0.761	54.2106	1.25931	0.0364589
344	U1412	ABCD	8.48666	-84.1289	1955.88	11.743	4.97182	-2.0913	7	0.920725	0.752	53.7876	13.1778	0.379494
344	U1414	A	8.50384	-84.2255	2458.55	5.51946	10.2543	-0.554014	12	0.83137	0.827	53.6799	50.4673	1.61886
346	U1423	AB	41.6992	139.083	1785.3	8.51951	1.49101	-0.915587	8	0.993008	0.817	52.8898	76.5607	2.91815
346	U1426	AB	37.0333	134.8	902.7	14.0243	5.80702	-1.80251	17	0.459193	0.828	52.8898	84.3261	2.63145
346	U1428	AB	31.6774	129.033	723.98	13.0381	3.08815	-0.157553	17	0.753427	0.777	53.331	409.639	11.9758
346	U1429	A	31.6173	128.998	732.073	12.7097	0.737246	-0.226417	6	0.945593	0.772	53.3378	395.086	11.1712
315	C0002	BD	33.3319	136.667	1939.51	11.1013	1.9165	-1.73161	11	0.989291	0.767565	53.7411	106.99	1.32953
316	C0004	CD	33.2546	136.773	2631.5	6.92259	1.30023	-1.21062	11	0.957305	0.757414	53.752	22.79	0.32802
316	C0008	A	33.3269	136.824	2781.67	12.9424	2.17919	-2.25324	11	0.988462	0.7668	53.7519	20.3389	0.302461
315	C0001	EFH	33.2855	136.812	2196.77	4.20736	0.490126	-0.924467	13	0.992283	0.646335	53.7515	27.1284	0.620838
NGHP01	18	A	19.1524	85.7729	1374	5.92309	2.44617	-0.661758	13	0.900883	0.7785	54.1006	80	1.57076
