# Supplementary material for: The role of marine sediment diagenesis in the modern oceanic magnesium cycle
Source: Nat Commun. 2019 Sep 25;10:4371. doi: 10.1038/s41467-019-12322-2 (PMC6761265; doi:10.1038/s41467-019-12322-2)
Supplement: Supplementary file 2 — Source Data [file 41467_2019_12322_MOESM2_ESM.zip › 175425_3_data_set_4037288_px0h3l.xlsx]

## Sheet: Fig 2a gridded epsilons
lats/lons	-179.958	-179.875	-179.792	-179.708	-179.625	-179.542	-179.458	-179.375	-179.292	-179.208	-179.125	-179.042	-178.958	-178.875	-178.792	-178.708	-178.625	-178.542	-178.458	-178.375	-178.292	-178.208	-178.125	-178.042	-177.958	-177.875	-177.792	-177.708	-177.625	-177.542	-177.458	-177.375	-177.292	-177.208	-177.125	-177.042	-176.958	-176.875	-176.792	-176.708	-176.625	-176.542	-176.458	-176.375	-176.292	-176.208	-176.125	-176.042	-175.958
89.9583
89.875
89.7917
89.7083
89.625
89.5417
89.4583
89.375
89.2917
89.2083
89.125
89.0417
88.9583
88.875
88.7917
88.7083
88.625
88.5417
88.4583
88.375
88.2917
88.2083
88.125
88.0417
87.9583
87.875
87.7917
87.7083
87.625
87.5417
87.4583
87.375
87.2917
87.2083
87.125
87.0417
86.9583
86.875
86.7917
86.7083
86.625
86.5417
86.4583
86.375
86.2917
86.2083
86.125
86.0417
85.9583
85.875
85.7917
85.7083
85.625
85.5417
85.4583
85.375
85.2917
85.2083
85.125
85.0417
84.9583
84.875
84.7917
84.7083
84.625
84.5417
84.4583
84.375
84.2917
84.2083
84.125
84.0417
83.9583
83.875
83.7917
83.7083
83.625
83.5417
83.4583
83.375
83.2917
83.2083
83.125
83.0417
82.9583
82.875
82.7917
82.7083
82.625
82.5417
82.4583
82.375
82.2917
82.2083
82.125
82.0417
81.9583
81.875
81.7917
81.7083
81.625
81.5417
81.4583
81.375
81.2917
81.2083
81.125
81.0417
80.9583
80.875
80.7917
80.7083
80.625
80.5417
80.4583
80.375
80.2917
80.2083
80.125
80.0417
79.9583
79.875
79.7917
79.7083
79.625
79.5417
79.4583
79.375
79.2917
79.2083
79.125
79.0417
78.9583
78.875
78.7917
78.7083
78.625
78.5417
78.4583
78.375
78.2917
78.2083
78.125
78.0417
77.9583
77.875
77.7917
77.7083
77.625
77.5417
77.4583
77.375
77.2917
77.2083
77.125
77.0417
76.9583
76.875
76.7917
76.7083
76.625
76.5417
76.4583
76.375
76.2917
76.2083
76.125
76.0417
75.9583
75.875
75.7917
75.7083
75.625
75.5417
75.4583
75.375
75.2917
75.2083
75.125
75.0417
74.9583
74.875
74.7917
74.7083
74.625
74.5417
74.4583
74.375
74.2917
74.2083																																		0.00512649	0.00512649	0.00512649	0.00528703
74.125
74.0417
73.9583																														0.00512649	0.00512649	0.00512649	0.00512649	0.00512649	0.00528703	0.00528703	0.00273489	0.00273489
73.875																									0.00512649	0.00512649	0.00512649	0.00512649	0.00523707	0.00523707	0.00523707	0.00523707	0.00512649	0.00512649	0.00512649	0.00512649	0.00257434	0.00257434	0.00268493	0.00257434	0.00257434	0.00257434
73.7917																									0.00512649	0.00512649	0.00512649	0.00512649	0.00512649	0.00512649	0.00512649	0.00512649	0.00512649	0.00512649	0.00512649	0.00512649	0.00257434	0.00257434	0.00257434	0.00257434	0.00257434	0.00257434
73.7083																									0.00523707	0.00523707	0.00523707	0.00512649	0.00512649	0.00512649	0.00512649	0.00528703	0.00512649	0.00512649	0.00528703	0.00528703	0.00273489	0.00257434	0.00268493	0.000125095	0.00257434	0.00257434	0.00257434	0.000309838	0.000309838	0.00257434	0.000125095	0.00257434	0.000309838
73.625																											0.00371433	0.00352959	0.00352959	0.00352959	0.00512649	0.00512649	0.00523707	0.00512649	0.00523707	0.00523707	0.00268493	0.00268493	0.000125095	0.000125095	0.000125095	0.000309838	0.000309838	0.000309838	0.000309838	0.000309838	0.000309838	0.000125095	0.000309838
73.5417																											0.00352959	0.00339345	0.00352959	0.00352959	0.00523707	0.00523707	0.00352959	0.00512649	0.00352959	0.00352959	0.000125095	0.000125095	0.000125095	0.000125095	0.000125095	0.000125095	0.000125095	0.000125095	0.000125095	0.000125095	0.000125095	0.000125095	0.000125095
73.4583																					0.00352959	0.00352959	0.000860918	0.00339345	-1.10483e-05	-1.10483e-05	-1.10483e-05	-1.10483e-05	-1.10483e-05	0.000125095	0.000125095	0.00268493	0.000125095	0.000125095	0.000125095	-1.10483e-05	-0.00170831	-0.00170831	-0.00156463	-0.00156463	-0.00156463	-1.10483e-05	0.000125095	0.000125095	0.000125095	0.000125095	0.000125095	-1.10483e-05	0.000125095
73.375																		0.00352959	0.00352959	0.00352959	0.00352959	0.00352959	0.00512649	0.00512649	0.00257434	0.00257434	0.00257434	0.000309838	0.000125095	0.000125095	-1.10483e-05	-1.10483e-05	0.000125095	0.000125095	-0.00170831	-1.10483e-05	0.000125095	-0.00170831	-0.00170831	-0.00170831	-0.00170831	-0.00170831	-0.00170831	-0.00170831	-1.10483e-05	-1.10483e-05	-0.00170831	-0.00170831	-0.00170831
73.2917																		0.00523707	0.00512649	0.00512649	0.00371433	0.00352959	0.00352959	0.00352959	0.000125095	0.000125095	0.000125095	0.00268493	0.000125095	-0.00156463	-0.00156463	-1.10483e-05	-1.10483e-05	-0.00170831	-1.10483e-05	0.000125095	-1.10483e-05	-1.10483e-05	-1.10483e-05	0.000125095	0.000125095	-0.00170831	-0.00170831	-0.00170831	-0.00170831	-0.00170831	-0.00170831	-0.00170831	-0.00170831
73.2083												0.00528703	0.00528703	0.00528703	0.00528703	0.00528703	0.00528703	0.00528703	0.00528703	0.00528703	0.00528703	0.00512649	0.00512649	0.00512649	0.00268493	0.00257434	0.000125095	0.000125095	0.00257434	0.000125095	-1.10483e-05	-0.00170831	-0.00170831	-0.00156463	-0.00170831	-0.00170831	-0.00170831	-0.00156463	0.000125095	0.000125095	0.000125095	0.000125095	-0.00170831	-0.00170831	-0.00170831	0.000125095	-0.00170831	-0.00170831	-0.00170831
73.125				0.00528703	0.00528703	0.00528703	0.00528703	0.00528703	0.00528703	0.00528703	0.00528703	0.00528703	0.00528703	0.00528703	0.00528703	0.00528703	0.00528703	0.00528703	0.00528703	0.00528703	0.00528703	0.00528703	0.00512649	0.00528703	0.00273489	0.00257434	0.00273489	0.00257434	0.000125095	0.000125095	0.00268493	0.000125095	-0.00170831	-0.00170831	-0.00170831	-0.00170831	-0.00170831	-0.00156463	-0.00170831	-0.00170831	-0.00170831	-0.00170831	-0.00170831	-0.00170831	-0.00170831	-0.00170831	-0.00170831	-0.00170831	-1.10483e-05
73.0417				0.00528703	0.00528703	0.00528703	0.00528703	0.00528703	0.00528703	0.00528703	0.00528703	0.00528703	0.00528703	0.00528703	0.00528703	0.00528703	0.00528703	0.00528703	0.00528703	0.00528703	0.00528703	0.00528703	0.00528703	0.00528703	0.00273489	0.00273489	0.00273489	0.00273489	0.00257434	0.00257434	0.00257434	0.00268493	0.000125095	-1.10483e-05	-0.00156463	-0.00170831	-0.00170831	-0.00170831	-0.00170831	-1.10483e-05	-0.00170831	-0.00170831	-0.00170831	-0.00170831	-0.00170831	-0.00170831	-0.00170831	-0.00170831	-0.00170831
72.9583	0.00528703	0.00528703	0.00528703	0.00528703	0.00528703	0.00528703	0.00528703	0.00528703	0.00528703	0.00528703	0.00528703	0.00528703	0.00273489	0.00273489	0.00273489	0.00273489	0.00273489	0.00273489	0.00273489	0.00273489	0.00273489	0.00273489	0.00273489	0.00273489	0.00273489	0.00273489	0.00273489	0.00273489	0.00273489	0.00273489	0.00273489	0.00273489	0.00273489	0.00273489	0.00257434	0.000125095	0.000125095	0.000125095	-0.00170831	-0.00170831	-0.00170831	-0.00170831	0.000485398	0.000485398	0.000485398	0.00315407	0.000485398	0.000485398	0.000485398
72.875	0.00528703	0.00528703	0.00528703	0.00528703	0.00528703	0.00528703	0.00528703	0.00528703	0.00528703	0.00528703	0.00528703	0.00528703	0.00273489	0.00273489	0.00273489	0.00273489	0.00273489	0.00273489	0.00273489	0.00273489	0.00273489	0.00273489	0.00273489	0.00273489	0.00273489	0.00273489	0.00273489	0.00273489	0.00273489	0.00273489	0.00273489	0.00273489	0.00273489	0.00273489	0.00257434	0.00273489	0.00257434	0.00257434	0.00257434	0.00257434	0.000125095	-1.10483e-05	0.00062908	0.00301793	0.00301793	0.000485398	0.000485398	0.000485398	0.000485398
72.7917	0.00528703	0.00528703	0.00528703	0.00528703	0.00528703	0.00528703	0.00528703	0.00528703	0.00528703	0.00528703	0.00528703	0.00528703	0.00273489	0.00273489	0.00273489	0.00273489	0.00273489	0.00273489	0.00273489	0.00273489	0.00273489	0.00273489	0.00273489	0.00273489	0.00273489	0.00273489	0.00273489	0.00273489	0.00273489	0.00273489	0.00273489	0.00273489	0.00273489	0.00257434	0.00257434	0.00273489	0.00268493	0.000125095	0.000125095	0.000125095	0.000125095	-0.00170831	0.000485398	0.000485398	0.000485398	0.000485398	0.000485398	0.000485398	0.000485398
72.7083	0.00528703	0.00528703	0.00528703	0.00528703	0.00528703	0.00528703	0.00528703	0.00528703	0.00528703	0.00528703	0.00528703	0.00528703	0.00273489	0.00273489	0.00273489	0.00273489	0.00273489	0.00273489	0.00273489	0.00273489	0.00273489	0.00273489	0.00273489	0.00273489	0.00273489	0.00273489	0.00273489	0.00273489	0.00273489	0.00273489	0.00273489	0.00273489	0.00273489	0.00257434	0.00257434	0.00257434	0.00268493	0.000125095	0.000125095	0.000125095	0.000125095	-1.10483e-05	0.00301793	0.00301793	0.00315407	0.00315407	0.00062908	0.00315407	0.00315407
72.625	0.00528703	0.00528703	0.00528703	0.00528703	0.00528703	0.00528703	0.00528703	0.00528703	0.00528703	0.00528703	0.00528703	0.00528703	0.00273489	0.00273489	0.00273489	0.00273489	0.00273489	0.00273489	0.00273489	0.00273489	0.00273489	0.00273489	0.00273489	0.00273489	0.00273489	0.00273489	0.00273489	0.00273489	0.00273489	0.00273489	0.00273489	0.00273489	0.00257434	0.00257434	0.00257434	0.00268493	0.00268493	0.000125095	0.000125095	-1.10483e-05	0.000247626	0.00038377	0.00341274	0.00341274	0.00341274	0.00359749	0.00341274	0.00341274	0.00341274
72.5417	0.00528703	0.00528703	0.00528703	0.00528703	0.00528703	0.00528703	0.00528703	0.00528703	0.00528703	0.00528703	0.00528703	0.00528703	0.00273489	0.00273489	0.00273489	0.00273489	0.00273489	0.00273489	0.00273489	0.00273489	0.00273489	0.00273489	0.00273489	0.00273489	0.00273489	0.00273489	0.00273489	0.00273489	0.00273489	0.00273489	0.00273489	0.00273489	0.00273489	0.00273489	0.00257434	0.00257434	0.00257434	0.00268493	0.00268493	0.00038377	0.00038377	0.00038377	0.00341274	0.00341274	0.0032766	0.0032766	0.00359749	0.00500964	0.00341274
72.4583	0.00273489	0.00273489	0.00299356	0.00273489	0.00273489	0.00273489	0.00273489	0.00273489	0.00273489	0.00273489	0.00273489	0.00273489	0.00273489	0.00273489	0.00273489	0.00273489	0.00273489	0.00273489	0.00273489	0.00273489	0.00273489	0.00273489	0.00273489	0.00273489	0.00491151	0.00491151	0.00491151	0.00491151	0.00491151	0.00517018	0.00517018	0.00517018	0.00517018	0.00517018	0.00517018	0.00517018	0.00500964	0.00500964	0.00500964	0.00500964	0.00359749	0.00341274	0.00190716	0.00190716	0.00190716	0.00190716	0.00177102	0.00190716	0.00190716
72.375	0.00299356	0.00299356	0.00299356	0.00299356	0.00299356	0.00299356	0.00299356	0.00299356	0.00299356	0.00299356	0.00299356	0.00299356	0.00273489	0.00273489	0.00273489	0.00273489	0.00273489	0.00273489	0.00273489	0.00273489	0.00273489	0.00273489	0.00299356	0.00273489	0.00517018	0.00517018	0.00517018	0.00517018	0.00517018	0.00517018	0.00517018	0.00517018	0.00517018	0.00517018	0.00517018	0.00517018	0.00491151	0.00491151	0.00491151	0.00500964	0.00486155	0.00341274	0.00361465	0.00361465	0.00324539	0.00361465	0.00164849	0.00190716	0.00190716
72.2917	0.00299356	0.00299356	0.00299356	0.00299356	0.00299356	0.00299356	0.00299356	0.00299356	0.00299356	0.00299356	0.00299356	0.00299356	0.00273489	0.00273489	0.00273489	0.00273489	0.00273489	0.00273489	0.00273489	0.00273489	0.00273489	0.00273489	0.00273489	0.00273489	0.00517018	0.00517018	0.00517018	0.00517018	0.00517018	0.00517018	0.00517018	0.00517018	0.00517018	0.00517018	0.00517018	0.00517018	0.00491151	0.00491151	0.00491151	0.00491151	0.00491151	0.00491151	0.00340593	0.00324539	0.00324539	0.00335597	0.00164849	0.00350406	0.00350406
72.2083	0.00305682	0.00305682	0.00305682	0.00305682	0.00305682	0.00299356	0.00299356	0.00299356	0.00299356	0.00299356	0.00299356	0.00299356	0.00299356	0.00299356	0.00299356	0.00299356	0.00299356	0.00299356	0.00299356	0.00299356	0.00299356	0.00299356	0.00299356	0.00299356	0.00517018	0.00517018	0.00517018	0.00517018	0.00517018	0.00517018	0.00517018	0.00517018	0.00517018	0.00517018	0.00517018	0.00517018	0.00517018	0.00517018	0.00517018	0.00517018	0.00517018	0.00517018	0.0036646	0.0036646	0.0036646	0.0036646	0.0036646	0.0036646	0.0036646
72.125	0.00305682	0.00305682	0.00305682	0.00305682	0.00305682	0.00305682	0.00305682	0.00305682	0.00305682	0.00299356	0.00299356	0.00299356	0.00299356	0.00299356	0.00299356	0.00299356	0.00299356	0.00299356	0.00299356	0.00299356	0.00299356	0.00299356	0.00299356	0.00299356	0.00517018	0.00517018	0.00517018	0.00517018	0.00517018	0.00517018	0.00517018	0.00517018	0.00517018	0.00517018	0.00517018	0.00517018	0.00517018	0.00517018	0.00517018	0.00517018	0.00517018	0.00523345	0.0036646	0.0036646	0.0036646	0.00372787	0.00372787	0.00372787	0.0036646
72.0417	0.00305682	0.00305682	0.00305682	0.00305682	0.00305682	0.00305682	0.00305682	0.00305682	0.00305682	0.00305682	0.00305682	0.00299356	0.00299356	0.00299356	0.00299356	0.00299356	0.00299356	0.00299356	0.00299356	0.00299356	0.00299356	0.00299356	0.00299356	0.00299356	0.00517018	0.00517018	0.00517018	0.00517018	0.00517018	0.00517018	0.00517018	0.00517018	0.00517018	0.00517018	0.00517018	0.00517018	0.00517018	0.00517018	0.00517018	0.00517018	0.00517018	0.00517018	0.0036646	0.0036646	0.0036646	0.0036646	0.00372787	0.00372787	0.0036646
71.9583	0.00305682	0.00305682	0.00305682	0.00305682	0.00305682	0.00305682	0.00305682	0.00305682	0.00305682	0.00305682	0.00305682	0.00305682	0.00523345	0.00523345	0.00523345	0.00523345	0.00523345	0.00523345	0.00523345	0.00523345	0.00517018	0.00517018	0.00517018	0.00523345	0.00372787	0.00372787	0.00372787	0.0036646	0.0036646	0.0036646	0.0036646	0.0036646	0.0036646	0.0036646	0.0036646	0.0036646	0.0036646	0.0036646	0.0036646	0.0036646	0.0036646	0.0036646	0.0036646	0.0036646	0.0036646	0.0036646	0.0036646	0.00372787	0.00372787
71.875	0.00305682	0.00305682	0.00305682	0.00305682	0.00305682	0.00305682	0.00305682	0.00295905	0.00295905	0.00295905	0.00295905	0.00314192	0.00523345	0.00523345	0.00523345	0.00523345	0.00523345	0.00523345	0.00523345	0.00523345	0.00523345	0.00523345	0.00523345	0.00523345	0.00372787	0.00372787	0.00372787	0.00372787	0.00372787	0.00372787	0.00372787	0.00372787	0.00372787	0.00372787	0.00372787	0.00372787	0.00372787	0.00372787	0.00372787	0.0036646	0.0036646	0.0036646	0.00372787	0.00372787	0.0036646	0.0036646	0.0036646	0.0036646	0.0036646
71.7917	0.00314192	0.00295905	0.00295905	0.00295905	0.00295905	0.00295905	0.00295905	0.00295905	0.00295905	0.00295905	0.00295905	0.00295905	0.00523345	0.00523345	0.00523345	0.00523345	0.00523345	0.00523345	0.00523345	0.00523345	0.00523345	0.00523345	0.00523345	0.00523345	0.00372787	0.00372787	0.00372787	0.00372787	0.00372787	0.00372787	0.00372787	0.00372787	0.00372787	0.00372787	0.00372787	0.00372787	0.00372787	0.00372787	0.00372787	0.00372787	0.00372787	0.0036646	0.00372787	0.00372787	0.00372787	0.00372787	0.00372787	0.00372787	0.0036646
71.7083	0.00303925	0.00303925	0.00303925	0.00303925	0.00303925	0.00412361	0.00412361	0.00412361	0.00412361				0.00513567	0.00531854	0.00531854	0.00523345	0.00523345	0.00523345	0.00523345	0.00523345	0.00523345	0.00523345	0.00523345	0.00523345	0.00372787	0.00372787	0.00372787	0.00372787	0.00372787	0.00372787	0.00372787	0.00372787	0.00372787	0.00372787	0.00372787	0.00372787	0.00372787	0.00372787	0.00372787	0.00372787	0.00372787	0.00372787	0.00372787	0.00372787	0.00372787	0.00372787	0.00372787	0.00372787	0.0036646
71.625	0.00431831	0.00431831	0.00448785	0.00448785	0.00448785	0.00448785	0.00448785	0.00448785	0.00482689				0.00703999	0.00630023	0.00630023	0.00521588	0.00521588	0.00521588	0.00513567	0.00513567	0.00513567	0.00513567	0.00513567	0.00513567	0.00372787	0.00372787	0.00372787	0.00372787	0.00372787	0.00372787	0.00372787	0.00372787	0.00372787	0.00372787	0.00372787	0.00372787	0.00372787	0.00372787	0.00372787	0.00372787	0.00372787	0.00372787	0.00372787	0.00372787	0.00372787	0.00372787	0.00372787	0.00372787	0.00372787
71.5417	0.00498173	0.00498173																		0.00521588	0.00521588	0.00521588	0.00513567	0.00521588	0.00363009	0.00363009	0.00363009	0.00372787	0.00372787	0.00372787	0.00372787	0.00372787	0.00372787	0.00372787	0.00372787	0.00372787	0.00372787	0.00372787	0.00372787	0.00372787	0.00372787	0.00372787	0.00372787	0.00372787	0.00372787	0.00372787	0.00372787	0.00372787	0.00372787
71.4583																															0.00372787	0.00372787	0.00372787	0.00372787	0.00372787	0.00372787	0.00372787	0.00372787	0.00372787	0.00372787	0.00372787	0.00372787	0.00372787	0.00372787	0.00372787	0.00372787	0.00372787	0.00372787	0.00372787
71.375																															0.00372787	0.00372787	0.00372787	0.00372787	0.00372787	0.00372787	0.00372787	0.00372787	0.00372787	0.00372787	0.00372787	0.00372787	0.00372787	0.00372787	0.00372787	0.00372787	0.00372787	0.00372787	0.00372787
71.2917																															0.00363009	0.00372787	0.00372787	0.00372787	0.00372787	0.00372787	0.00372787	0.00372787	0.00372787	0.00372787	0.00372787	0.00372787	0.00372787	0.00372787	0.00372787	0.00372787	0.00372787	0.00372787	0.00372787
71.2083																																0.00372787	0.00363009	0.00372787	0.00372787	0.00372787	0.00372787	0.00372787	0.00372787	0.00372787	0.00372787	0.00372787	0.00372787	0.00372787	0.00372787	0.00372787	0.00372787	0.00372787	0.00363009
71.125																															0.00372787	0.00372787	0.00372787	0.00372787	0.00372787	0.00372787	0.00372787	0.00372787	0.00372787	0.00372787	0.00372787	0.00372787	0.00372787	0.00372787	0.00372787	0.00363009	0.00363009	0.00363009	0.00363009
71.0417																															0.00372787	0.00372787	0.00372787	0.00372787	0.00372787	0.00372787	0.00372787	0.00372787	0.00372787	0.00372787	0.00372787	0.00372787	0.00372787	0.00372787	0.00372787	0.00363009	0.00363009	0.00363009	0.00363009
70.9583	0.00363009	0.00363009																	0.00372787	0.00372787	0.00372787	0.00372787	0.00372787	0.00372787	0.00372787	0.00372787	0.00372787	0.00372787	0.00372787	0.00363009	0.00363009	0.00372787	0.00372787	0.00372787	0.00372787	0.00372787	0.00372787	0.00372787	0.00372787	0.00372787	0.00372787	0.00372787	0.00372787	0.00372787	0.00363009	0.00363009	0.00363009	0.00363009	0.0037103
70.875	0.00372787	0.00372787	0.00363009																0.00372787	0.00372787	0.00372787	0.00372787	0.00372787	0.00372787	0.00372787	0.00372787	0.00372787	0.00363009	0.00363009	0.00363009	0.00363009	0.00363009	0.00363009	0.00363009	0.00363009	0.00372787	0.00372787	0.00372787	0.00363009	0.00363009	0.00363009	0.00363009	0.00363009	0.00363009	0.00363009	0.00363009	0.00363009	0.00363009	0.00363009
70.7917	0.00372787	0.00372787	0.00372787																0.0036646	0.00372787	0.00372787	0.00372787	0.00372787	0.00372787	0.00372787	0.00372787	0.00372787	0.00363009	0.00363009	0.00381296	0.00363009	0.00363009	0.00363009	0.00372787	0.00372787	0.00372787	0.00372787	0.00372787	0.00363009	0.00363009	0.00363009	0.00363009	0.0037103	0.0037103	0.0037103	0.00363009	0.00363009	0.00363009	0.00381296
70.7083	0.00372787	0.0036646	0.0036646	0.0036646	0.0036646	0.0036646	0.0036646	0.0036646	0.0036646	0.0036646	0.0036646	0.0036646	0.0036646	0.0036646	0.00372787	0.00372787	0.00372787	0.00372787	0.00372787	0.00372787	0.00372787	0.00372787	0.00372787	0.00372787	0.00372787	0.00372787	0.00363009	0.00363009	0.00363009	0.00363009	0.00372787	0.00372787	0.00372787	0.0037103	0.0037103	0.0037103	0.00479465	0.0037103	0.0037103	0.00479465	0.00479465	0.00479465	0.0037103	0.0037103	0.0037103	0.00363009	0.00363009	0.00363009	0.00363009
70.625	0.0036646	0.0036646	0.0036646	0.0036646	0.0036646	0.0036646	0.0036646	0.0036646	0.0036646	0.0036646	0.0036646	0.0036646	0.0036646	0.0036646	0.00372787	0.00372787	0.00372787	0.00372787	0.00372787	0.00372787	0.00372787	0.00372787	0.00372787	0.00372787	0.00363009	0.00372787	0.00372787	0.00372787	0.00372787	0.00479465	0.00479465	0.00483697	0.0037103	0.0037103	0.00479465	0.00479465	0.0037103	0.0037103	0.0037103	0.00363009	0.0037103	0.0037103	0.00363009	0.00363009	0.00363009	0.00363009	0.00372787	0.00372787	0.00372787
70.5417	0.0036646	0.0036646	0.0036646	0.0036646	0.0036646	0.0036646	0.0036646	0.0036646	0.0036646	0.0036646	0.0036646	0.0036646	0.0036646	0.0036646	0.00372787	0.00372787	0.00372787	0.00372787	0.00372787	0.00372787	0.00372787	0.00372787	0.00372787	0.00372787	0.00372787	0.00372787	0.00372787	0.00372787	0.00372787	0.00550231	0.00550231	0.00483697	0.0037103	0.00479465	0.00550231	0.0037103	0.0037103	0.00363009	0.00363009	0.00363009	0.00363009	0.00363009	0.00363009	0.00363009	0.00363009	0.00363009	0.00372787	0.00372787	0.00372787
70.4583	0.0036646	0.0036646	0.0036646	0.0036646	0.0036646	0.0036646	0.0036646	0.0036646	0.0036646	0.0036646	0.0036646	0.0036646	0.0036646	0.00372787	0.00372787	0.00372787	0.00372787	0.00372787	0.00372787	0.00372787	0.00372787	0.00372787	0.00372787	0.00479465	0.00479465	0.0037103	0.0037103	0.0037103	0.0037103	0.0037103	0.0037103	0.0037103	0.0037103	0.0037103	0.00363009	0.00363009	0.00363009	0.00363009	0.00363009	0.00363009	0.00363009	0.00363009	0.00363009	0.00363009	0.00363009	0.00381296	0.00372787	0.00372787	0.00372787
70.375	0.0036646	0.0036646	0.0036646	0.0036646	0.0036646	0.0036646	0.0036646	0.0036646	0.0036646	0.0036646	0.0036646	0.0036646	0.0036646	0.0036646	0.0036646	0.00372787	0.0036646	0.00372787	0.00372787	0.00372787	0.0037103	0.0037103	0.0037103	0.0037103	0.0037103	0.0037103	0.0037103	0.00483697	0.00483697	0.0037103	0.0037103	0.0037103	0.00346955	0.00346955	0.00363009	0.00372787	0.00381296	0.00381296	0.00363009	0.00363009	0.00381296	0.00363009	0.00363009	0.00363009	0.00372787	0.00363009	0.00363009	0.00372787	0.00372787
70.2917	0.0036646	0.0036646	0.0036646	0.0036646	0.0036646	0.0036646	0.0036646	0.0036646	0.0036646	0.0036646	0.0036646	0.00372787	0.00372787	0.00372787	0.00372787	0.0036646	0.0036646	0.00372787	0.00372787	0.00372787	0.00363009	0.00363009	0.00363009	0.00363009	0.00381296	0.00381296	0.00381296	0.00363009	0.00363009	0.00363009	0.00363009	0.00363009	0.00363009	0.00346955	0.00363009	0.00363009	0.00372787	0.00372787	0.00363009	0.00372787	0.00356732	0.00346955	0.00363009	0.00365242	0.00356732	0.00365242	0.00356732	0.00356732	0.00356732
70.2083	0.0036646	0.0036646	0.00372787	0.00372787	0.00372787	0.00372787	0.00363009	0.00363009	0.00363009	0.00381296	0.00363009	0.00372787	0.00363009	0.00363009	0.00363009	0.00363009	0.0037103	0.00363009	0.0037103	0.0037103	0.00363009	0.00363009	0.00363009	0.00363009	0.00363009	0.00363009	0.00363009	0.00363009	0.00363009	0.00363009	0.00363009	0.00363009	0.00372787	0.00372787	0.00356732	0.00356732	0.00356732	0.00356732	0.00356732	0.00356732	0.00356732	0.00346955	0.00365242	0.00356732	0.003763	0.00197043	0.00367791	0.00197043	0.00197043
70.125	0.00372787	0.00372787	0.00372787	0.00372787	0.00372787	0.00363009	0.00363009	0.00363009	0.00363009	0.00372787	0.00372787	0.0037103	0.0037103	0.0037103	0.00363009	0.00363009	0.00363009	0.00363009	0.00363009	0.00363009	0.00372787	0.00372787	0.00381296	0.00381296	0.00363009	0.00381296	0.00372787	0.00372787	0.00381296	0.00381296	0.00372787	0.00372787	0.00372787	0.00372787	0.00372787	0.00372787	0.00356732	0.00356732	0.00356732	0.00356732	0.00356732	0.00356732	0.00224026	0.00367791	0.00197043	0.00197043	0.00367791	0.00197043	0.00367791
70.0417	0.00372787	0.00372787	0.00372787	0.00381296	0.00381296	0.00381296	0.00363009	0.00372787	0.00372787	0.00372787	0.00372787	0.0036646	0.00372787	0.00363009	0.00363009	0.00363009	0.0037103	0.0037103	0.00372787	0.00372787	0.00372787	0.00372787	0.00372787	0.00372787	0.00372787	0.00372787	0.00372787	0.00372787	0.00372787	0.00372787	0.00372787	0.00372787	0.00372787	0.00372787	0.00372787	0.00372787	0.00372787	0.00356732	0.00367791	0.00356732	0.00356732	0.00197043	0.00197043	0.00197043	0.00197043	0.00356732	0.00215517	0.00197043	0.00197043
69.9583	0.00372787	0.00372787	0.00372787	0.00363009	0.00363009	0.00363009	0.00363009	0.00372787	0.00372787	0.00372787	0.00372787	0.00372787	0.00381296	0.00363009	0.0037103	0.0037103	0.00363009	0.00363009	0.00363009	0.00363009	0.00372787	0.00372787	0.00372787	0.00372787	0.00372787	0.00372787	0.00372787	0.00372787	0.00356732	0.00367791	0.00356732	0.00356732	0.00356732	0.00356732	0.00356732	0.00356732	0.00356732	0.00367791	0.00215517	0.00197043	0.00197043	0.00183429	0.00197043	0.00197043	0.00197043	0.00205552	0.00197043	0.00197043	0.00197043
69.875	0.00363009	0.00363009	0.00363009	0.00363009	0.00363009	0.00363009	0.00363009	0.00363009	0.00363009	0.00363009	0.00372787	0.0037103	0.0037103	0.0037103	0.00363009	0.00363009	0.00363009	0.00363009	0.00363009	0.00372787	0.00372787	0.00372787	0.00372787	0.00365242	0.003763	0.00346955	0.00358014	0.0020574	0.00187266	0.00187266	0.00197043	0.00183429	0.000137022	0.000137022	0.000137022	0.00183429	0.00197043	0.00197043	0.00197043	0.00197043	0.00197043	0.00356732	0.00356732	0.00197043	0.00356732	0.00197043	0.00197043	0.00197043	0.00197043
69.7917	0.00363009	0.00363009	0.00363009	0.00363009	0.00363009	0.00363009	0.00363009	0.00363009	0.00363009	0.00363009	0.00363009	0.0037103	0.0037103	0.0037103	0.00363009	0.00363009	0.00363009	0.00363009	0.00372787	0.00372787	0.00372787	0.00356732	0.00356732	0.00367791	0.003763	0.00358014	0.00356732	0.00215517	0.00197043	0.000137022	0.00183429	0.00183429	0.00197043	0.00197043	0.00197043	0.00197043	0.00197043	0.00197043	0.00197043	0.00197043	0.00215517	0.00197043	0.00197043	0.00215517	0.00197043	0.00197043	0.00197043	0.00367791	0.00197043
69.7083	0.00363009	0.00363009	0.00363009	0.00363009	0.00363009	0.00363009	0.00363009	0.00363009	0.0037103	0.0037103	0.00363009	0.0037103	0.00363009	0.00363009	0.00363009	0.00346955	0.00346955	0.00346955	0.00358014	0.00358014	0.00356732	0.00356732	0.00356732	0.00356732	0.00367791	0.00356732	0.00197043	0.00197043	0.00197043	0.00197043	0.00197043	0.00197043	0.00197043	0.00197043	0.00197043	0.00197043	0.00197043	0.00183429	0.00197043	0.00197043	0.00197043	0.00197043	0.00183429	0.00183429	0.00187266	0.00187266	0.00187266	0.00187266	0.00205552
69.625	0.0037103	0.00363009	0.00363009	0.00363009	0.00363009	0.00363009	0.00363009	0.00363009	0.00363009	0.00363009	0.00363009	0.0037103	0.00363009	0.00363009	0.0037103	0.00363009	0.00346955	0.00346955	0.00354975	0.00358014	0.00187266	0.00197043	0.00197043	0.00197043	0.00197043	0.00197043	0.00197043	0.00197043	0.00197043	0.00197043	0.00197043	0.000280704	0.00197043	0.00197043	0.00197043	0.00197043	0.00197043	0.00215517	0.00197043	0.00215517	0.00197043	0.00187266	0.00187266	0.00187266	0.00187266	0.00187266	0.00205552	0.00187266	0.00187266
69.5417	0.0037103	0.0037103	0.0037103	0.0037103	0.0037103	0.00363009	0.0037103	0.0037103	0.00363009	0.0037103	0.0037103	0.0037103	0.0037103	0.0037103	0.0037103	0.0037103	0.0037103	0.00354975	0.00346955	0.00346955	0.00346955	0.00358014	0.00358014	0.00356732	0.00215517	0.00197043	0.00197043	0.00197043	0.00197043	0.00197043	0.00183429	0.00183429	0.000280704	0.00197043	0.00197043	0.00197043	0.00197043	0.00197043	0.00197043	0.00356732	0.00356732	0.00346955	0.00187266	0.00187266	0.00187266	0.00187266	0.00187266	0.00187266	0.00187266
69.4583	0.0037103	0.0037103	0.0037103	0.0037103	0.0037103	0.0037103	0.0037103	0.0037103	0.00479465	0.0037103	0.0037103	0.00483697	0.0037103	0.0037103	0.0037103	0.00479465	0.00483697	0.00483697	0.00479465	0.00463411	0.00346955	0.00346955	0.00346955	0.00346955	0.00358014	0.00197043	0.00197043	0.00197043	0.00197043	0.00197043	0.00197043	0.00197043	0.00197043	0.00183429	0.00197043	0.00183429	0.00197043	0.00183429	0.00197043	0.00197043	0.00197043	0.00358014	0.00224026	0.00367791	0.00346955	0.00358014	0.00346955	0.00346955	0.00346955
69.375	0.00550231	0.00550231	0.00550231	0.00483697	0.00483697	0.0037103	0.00479465	0.00479465	0.00550231	0.00479465	0.0037103	0.00483697	0.0037103	0.00479465	0.00479465	0.00479465	0.00483697	0.00479465	0.00479465	0.0037103	0.00479465	0.00483697	0.0037103	0.00354975	0.00346955	0.00367791	0.00187266	0.00183429	0.00183429	0.00197043	0.00187266	0.00173651	0.00197043	0.00187266	0.00173651	0.000222115	0.00183429	0.00197043	0.00197043	0.00197043	0.00367791	0.00346955	0.00187266	0.00183429	0.00191938	0.00205552	0.00197043	0.00191938	0.00205552
69.2917	0.00515889	0.00515889	0.00550231	0.00550231	0.00479465	0.00479465	0.00479465	0.00479465	0.00479465	0.00550231	0.0037103	0.00483697	0.00550231	0.00550231	0.00550231	0.00550231	0.00550231	0.00479465	0.00479465	0.00483697	0.00479465	0.00479465	0.0037103	0.0037103	0.00346955	0.00346955	0.00346955	0.00187266	0.000365797	0.000137022	0.00187266	0.00173651	0.00187266	0.00173651	0.00173651	0.00187266	0.00173651	0.00173651	0.00197043	0.00173651	0.00197043	0.00191938	0.00183429	0.00183429	0.000365797	0.000222115	0.000222115	0.000222115	3.92495e-05
69.2083	0.00565277	0.00565277	0.00565277	0.00565277	0.00565277	0.00565277	0.00549793	0.00515889	0.00515889	0.00515889	0.00550231	0.00550231	0.00550231	0.00550231	0.00565277	0.00565277	0.00565277	0.00565277	0.00565277	0.00565277	0.00550231	0.00550231	0.00479465	0.0037103	0.0037103	0.0037103	0.0037103	0.00354975	0.00346955	0.00187266	0.00173651	0.00173651	0.00187266	0.00187266	0.00187266	0.00187266	0.00187266	0.00358014	0.00187266	0.00187266	3.92495e-05	0.000280704	3.92495e-05	3.92495e-05	3.92495e-05	3.92495e-05	3.92495e-05	0.000119451	3.92495e-05
69.125	0.0067709	0.00558026	0.00558026	0.00558026	0.00558026	0.00558026	0.00565277	0.00565277	0.00515889	0.00515889	0.00515889	0.00549793	0.00565277	0.00565277	0.00565277	0.00565277	0.00565277	0.00565277	0.00515889	0.00515889	0.00515889	0.00550231	0.00550231	0.00483697	0.0037103	0.0037103	0.0037103	0.0037103	0.00483697	0.00467643	0.0021376	0.00195286	0.00187266	0.00187266	0.00346955	0.00346955	0.00358014	0.00346955	0.00187266	0.00187266	0.00187266	3.92495e-05	3.92495e-05	3.92495e-05	3.92495e-05	0.00173651	0.00187266	0.00187266	0.00173651
69.0417	0.00559721	0.0067709	0.00558026	0.00559721	0.00559721	0.00558026	0.00558026	0.00558026	0.00565277	0.00565277	0.00565277	0.00565277	0.00565277	0.00565277	0.00558026	0.00565277	0.00565277	0.00565277	0.00515889	0.00515889	0.00515889	0.00550231	0.00550231	0.00479465	0.00479465	0.00479465	0.00550231	0.00550231	0.00392961	0.00374487	0.00181671	0.00195286	0.00195286	0.00195286	0.00346955	0.00346955	0.00187266	0.00358014	0.00358014	0.00187266	0.00187266	0.000182932	3.92495e-05	3.92495e-05	0.00173651	0.00195286	0.00187266	0.00358014	0.00187266
68.9583													0.00764545	0.0067709	0.00559721	0.00558026	0.00565277	0.00558026	0.00565277	0.00565277	0.00565277	0.00565277	0.00565277	0.00515889	0.00515889	0.00515889	0.00515889	0.00499835	0.00510893	0.00340145	0.00374487	0.00360873	0.00181671	0.000119451	0.00181671	0.00195286	0.00366034	0.00354975	0.00366034	0.0021376	0.00358014	0.00187266	0.00187266	0.00187266	0.00366034	0.00354975	0.00195286	0.00354975	0.00345844
68.875													0.00626843	0.00559721	0.00559721	0.00764545	0.00559721	0.00559721	0.00568742	0.00568742	0.00558026	0.00558026	0.00565277	0.00558026	0.00565277	0.00565277	0.00558026	0.00565277	0.00549223	0.00549223	0.00510893	0.00358619	0.00340145	0.00360873	0.00191146	0.00290107	0.00120381	0.00294339	0.00195286	0.00195286	0.00195286	0.00467643	0.00463411	0.00467643	0.00366034	0.00307953	0.00303722	0.00120381	0.00187412
68.7917													0.00626843	0.00626843	0.0067709	0.00626843	0.00559721	0.00626843	0.00559721	0.00559721	0.00568742	0.00558026	0.00558026	0.00558026	0.00558026	0.00565277	0.00558026	0.00565277	0.00565277	0.00565277	0.00565277	0.00549793	0.00549793	0.00510893	0.00510893	0.00392961	0.00374487	0.00374487	0.00374487	0.00191146	0.00181671	0.00191146	0.00374487	0.00303722	0.0047447	0.00374487	0.00360873	0.00191146	0.0029573
68.7083																			0.00626843	0.00626843	0.00626843	0.00764545	0.00559721	0.00559721	0.00764545	0.00568742	0.00558026	0.00558026	0.00558026	0.00565277	0.00565277	0.00565277	0.00565277	0.00565277	0.00565277	0.00565277	0.00558026	0.00565277	0.00549223	0.00560281	0.00190709	0.00389533	0.00389533	0.00375919	0.00389533	0.00389533	0.00360435	0.00190709	0.00261388
68.625																			0.005952	0.005952	0.005952	0.00626843	0.00647564	0.00626843	0.00626843	0.00678182	0.00559721	0.00558026	0.00558026	0.00558026	0.00565277	0.00565277	0.00565277	0.00559721	0.00558026	0.00558026	0.00558026	0.00541972	0.00558026	0.00549223	0.00549223	0.00549223	0.00549223	0.00549223	0.00389533	0.00375919	0.00389533	0.00375919	0.00564029
68.5417																					0.005952	0.005952	0.005952	0.005952	0.00626843	0.00626843	0.00626843	0.00764545	0.00678182	0.00568742	0.00559721	0.00558026	0.00558026	0.0067709	0.00558026	0.00568742	0.00558026	0.00552688	0.00541972	0.00552688	0.0055303	0.0055303	0.00541972	0.00549223	0.00549223	0.00408007	0.00389533	0.00389533	0.00577643
68.4583																																					0.00559721	0.00559721	0.00559721	0.00559721	0.00541972	0.00392998	0.00731777	0.00731777	0.00570392	0.00741141	0.00741141	0.00741141	0.00730082
68.375																																					0.00543667	0.00543667	0.00559721	0.00541972	0.00400757	0.00389533	0.00577643	0.00741141	0.00731777	0.00730082	0.00741141	0.00741141	0.00730082
68.2917																																					0.00678182	0.0074849	0.00764545	0.00543667	0.00552688	0.00382282	0.00570392	0.00570392	0.00741141	0.00731777	0.00731777	0.00731777	0.00740798
68.2083																																								0.00610789	0.00610789	0.00661036	0.009366	0.00731777	0.00751856	0.00570392	0.00581108	0.00570392	0.00731777
68.125																																								0.00632797	0.005952	0.005952	0.0076377	0.00798899	0.00798899	0.00798899	0.00850238	0.00590561	0.00570392
68.0417																																									0.00632797	0.005952	0.0076377	0.0076377	0.00814953	0.00814953	0.00798899	0.00850238	0.00741141
67.9583
67.875
67.7917
67.7083
67.625
67.5417
67.4583
67.375
67.2917
67.2083
67.125
67.0417
66.9583
66.875
66.7917
66.7083
66.625
66.5417
66.4583
66.375
66.2917
66.2083
66.125
66.0417
65.9583							0.0149426	0.0149426	0.0149426	0.0149426	0.0149426	0.0149426	0.0146065	0.0147027
65.875							0.0153185	0.0153185	0.0153185	0.0150388	0.0153185	0.0153185	0.0149824	0.0149824
65.7917							0.0153185	0.0153185	0.0153185	0.0150388	0.0153185	0.0153185	0.0149824	0.0149824	0.0149824
65.7083										0.014404	0.014404	0.014404	0.014404	0.014404	0.014404
65.625										0.014404	0.014404	0.014404	0.014404	0.014404	0.014404	0.0149824	0.0138881	0.0138881
65.5417										0.014404	0.014404	0.014404	0.014404	0.014404	0.014404	0.0149824	0.0149824	0.0148076
65.4583										0.0154946	0.0154946	0.0152149	0.0151649	0.0151649	0.0155409	0.0155409	0.015366															0.0183157	0.0183157	0.0142754	0.0142754	0.0138994	0.0179398	0.0179398	0.0179398	0.0179398	0.0179398	0.018036	0.014404	0.014404	0.014404
65.375										0.0151187	0.0151187	0.0151187	0.0151649	0.0151649	0.0151649	0.0151649	0.0152612														0.0179398	0.0179398	0.0179398	0.0138994	0.0138994	0.0138994	0.0179398	0.0179398	0.0179398	0.0179398	0.0179398	0.0179398	0.0140281	0.014404	0.014404
65.2917								0.0149426	0.0149426	0.0151187	0.0151187	0.0151187	0.0151649	0.0151649	0.0151649	0.0151649	0.0151649	0.0151649	0.0151498	0.0151498	0.0149426				0.0146065	0.0146065	0.0146065				0.0179398	0.0179398	0.0179398	0.0138994	0.0138994	0.0138994	0.0179398	0.0179398	0.0179398	0.0179398	0.0179398	0.0179398	0.0140281	0.0140281	0.0140281
65.2083								0.0151649	0.0151649	0.0137389	0.0137389	0.0137389	0.0138675	0.0138675	0.0140281	0.0140281	0.0140281	0.0140281	0.0140281	0.0140281	0.0140281	0.0151649	0.0151649	0.0151649	0.0149426	0.0149426	0.0149426	0.0149426	0.0149426	0.0149426	0.0149426	0.0149426	0.0149426	0.0149426	0.0151498	0.0151498	0.0179938	0.0151498	0.0149426	0.0149426	0.0149426	0.0149426	0.0149426	0.0149426	0.0149426	0.0149426	0.0149426	0.0149426
65.125							0.0151649	0.0151649	0.0151649	0.0138994	0.0138994	0.0138994	0.0140281	0.0140281	0.0138675	0.0140281	0.0140281	0.0140281	0.0138675	0.0138675	0.0138675	0.0150044	0.0150044	0.0150044	0.014782	0.014782	0.014782	0.014782	0.014782	0.0149892	0.0149892	0.0149892	0.0152954	0.0179938	0.0179938	0.0179938	0.0154559	0.0179938	0.0149426	0.0149426	0.0149426	0.0149426	0.0149426	0.0149426	0.0149426	0.0149426	0.0149426	0.0149426
65.0417							0.0151649	0.0151649	0.0151649	0.0138994	0.0138994	0.0138994	0.0140281	0.0140281	0.0140281	0.0140281	0.0140281	0.0138675	0.0138675	0.0138675	0.0138675	0.0150044	0.0151649	0.0150044	0.014782	0.014782	0.014782	0.014782	0.014782	0.014782	0.014782	0.0149426	0.0149426	0.0149426	0.0152954	0.0179938	0.0151498	0.0151498	0.0149426	0.0149426	0.0149426	0.0149426	0.0149426	0.0149426	0.0149426	0.0149426	0.0149426	0.0149426
64.9583	0.0119493	0.0142435	0.0142435	0.0143541	0.0143541	0.0138675	0.0140281	0.0140281	0.0140281	0.0146065	0.0146065	0.0146065	0.0140281	0.0140281	0.0140281	0.0138994	0.0138994	0.0138994	0.0138994	0.0137389	0.0138994	0.0138994	0.0138994	0.0138994	0.0140281	0.0140281	0.0140281	0.0151187	0.0151187	0.0151187	0.0151187	0.0151187	0.0151187	0.0151498	0.0149426	0.0149426	0.0151649	0.0151649	0.0151649	0.0140281	0.0140281	0.0140281	0.0146065	0.0146065	0.0146065	0.0146065	0.0146065	0.0146065	0.0146065
64.875	0.0142435	0.0142435	0.0143541	0.0143541	0.0141243	0.0140281	0.0140281	0.0140281	0.0140281	0.0146065	0.0146065	0.0146065	0.0140281	0.0140281	0.0140281	0.0138994	0.0137389	0.0137389	0.0137389	0.0137389	0.0137389	0.0137389	0.0137389	0.0137389	0.0138675	0.0140281	0.0140281	0.0151187	0.0151187	0.0151187	0.0151187	0.0151187	0.0151187	0.0149426	0.0149426	0.0149426	0.0151649	0.0151649	0.0151649	0.0140281	0.0140281	0.0140281	0.0146065	0.0146065	0.0146065	0.0146065	0.0146065	0.0146065	0.0146065
64.7917	0.0143541	0.0143541	0.014404	0.014404	0.0141243	0.0141243	0.0140281	0.0140281	0.0141243	0.0146065	0.0149824	0.0146065	0.0140281	0.0140281	0.0140281	0.0138994	0.0138994	0.0138994	0.0138994	0.0138994	0.0138994	0.0138994	0.0138994	0.0138994	0.0140281	0.0140281	0.0140281	0.0151187	0.0151187	0.0151187	0.0151187	0.0151187	0.0151187	0.0149426	0.0149426	0.0149426	0.0151649	0.0151649	0.0151649	0.0140281	0.0140281	0.0140281	0.0146065	0.0146065	0.0146065	0.0146065	0.0144459	0.0144459	0.0144459
64.7083	0.014404	0.0142292	0.014404	0.014404	0.014404	0.014404	0.014404	0.0141243	0.0140281	0.014404	0.0141243	0.0140281	0.0138994	0.0138994	0.0138994	0.0138994	0.0138994	0.0138994	0.0138994	0.0138994	0.0137389	0.0137389	0.0137389	0.0137389	0.0138675	0.0138675	0.0138675	0.0137389	0.0137389	0.0138994	0.0138994	0.0138994	0.0138994	0.0138994	0.0138495	0.0138994	0.0140281	0.0140281	0.0140281	0.0140281	0.0140281	0.0140281	0.0151187	0.0151187	0.0151187	0.0149426	0.0149426	0.014782	0.014782
64.625	0.014404	0.0142292	0.014404	0.014404	0.014404	0.014404	0.014404	0.014404	0.014404	0.0140281	0.0140281	0.0140281	0.0138994	0.0138994	0.0138994	0.0138994	0.0138994	0.0138994	0.0138994	0.0137389	0.0137389	0.0137389	0.0138994	0.0138994	0.0140281	0.0140281	0.0140281	0.0138994	0.0137389	0.0137389	0.0137389	0.0137389	0.0137389	0.0137389	0.0137389	0.0137389	0.0138675	0.0140281	0.0140281	0.0140281	0.0140281	0.0140281	0.0151187	0.0151187	0.0151187	0.014782	0.014782	0.014782	0.014782
64.5417	0.0121099	0.0133097	0.0142292	0.014404	0.014404	0.014404	0.014404	0.014404	0.014404	0.014404	0.0140281	0.0140281	0.0138994	0.0138994	0.0138994	0.0138994	0.0137389	0.0137389	0.0138994	0.0138994	0.0138994	0.0138994	0.0138994	0.0138994	0.0140281	0.0140281	0.0140281	0.0138994	0.0138994	0.0138994	0.0138994	0.0138994	0.0137389	0.0137389	0.0137389	0.0137389	0.0138675	0.0140281	0.0140281	0.0140281	0.0138675	0.0138675	0.0149581	0.0149581	0.0151187	0.0149426	0.014782	0.014782	0.0149426
64.4583	0.0121099	0.0119493	0.0121099	0.0142292	0.0142435	0.0142435	0.014404	0.014404	0.014404	0.014404	0.014404	0.0141243	0.0139957	0.0139957	0.0138994	0.0138994	0.0138994	0.0138994	0.0138994	0.0138994	0.0138994	0.0146065	0.0146065	0.0146065	0.0138994	0.0138994	0.0138994	0.0138994	0.0138994	0.0138994	0.0138994	0.0138994	0.0138994	0.0138994	0.0138994	0.0137389	0.0137389	0.0137389	0.0137389	0.0149581	0.014884	0.0156321	0.0180556	0.0152116	0.0150044	0.0149581	0.0151187	0.0151187	0.0149426
64.375	0.0121099	0.0133097	0.014404	0.0142435	0.0142435	0.0142435	0.014404	0.014404	0.014404	0.014404	0.014404	0.014404	0.0142754	0.0142754	0.0139957	0.0138994	0.0138994	0.0138994	0.0138994	0.0138994	0.0138994	0.0146065	0.0146065	0.0146065	0.0138994	0.0138994	0.0138994	0.0138994	0.0138994	0.0138994	0.0138994	0.0138994	0.0138994	0.0138994	0.0138994	0.0138994	0.0144128	0.0139461	0.0137389	0.0151653	0.0180093	0.0181699	0.0153721	0.0180556	0.0181662	0.0151653	0.0154715	0.0181699	0.0179938
64.2917	0.0121099	0.0121099	0.0133097	0.0142292	0.0140686	0.0142435	0.0142435	0.014404	0.014404	0.014404	0.0142435	0.014404	0.0139957	0.0138351	0.0138994	0.0138994	0.0138994	0.0138994	0.0138994	0.0138994	0.0138994	0.0146065	0.0146065	0.0146065	0.0138994	0.0138994	0.0138994	0.0138994	0.0138994	0.0138994	0.0138994	0.0138994	0.0138994	0.0138994	0.0138994	0.0169506	0.0169506	0.0169506	0.0160761	0.0172953	0.0181699	0.0171348	0.0182161	0.0173416	0.0161679	0.0159611	0.0172454	0.0172454	0.0169587
64.2083	0.0142292	0.0142292	0.014404	0.0142435	0.0142435	0.0142435	0.0141148	0.0142754	0.0142754	0.0153185	0.0153185	0.0153185	0.0138994	0.0138994	0.0138994	0.0138994	0.0138994	0.0138994	0.0138994	0.0138994	0.0138994	0.0146065	0.0146065	0.0146065	0.0138994	0.0138994	0.0138994	0.0138994	0.0141066	0.0144128	0.0170793	0.0170793	0.0162047	0.0162047	0.0162047	0.0162047	0.0170793	0.0162047	0.015031	0.0149024	0.0149024	0.0147418	0.0147418	0.0148321	0.0148321	0.0148854	0.0148854	0.0147249	0.0156939
64.125	0.0142292	0.014404	0.014404	0.0142435	0.0142435	0.0142435	0.0141148	0.0142754	0.0142754	0.0153185	0.0153185	0.0149426	0.0138994	0.0138994	0.0138994	0.0138994	0.0138994	0.0138994	0.0138994	0.0138994	0.0138994	0.0146065	0.0146065	0.0146065	0.0138994	0.0138994	0.0141066	0.0169506	0.0169506	0.0160761	0.015031	0.015031	0.0162047	0.015031	0.015031	0.015031	0.015031	0.0151213	0.0150141	0.0148854	0.0147249	0.0147249	0.0147249	0.0147249	0.0147249	0.0148355	0.0148854	0.0148854	0.015768
64.0417	0.014404	0.014404	0.014404	0.0142435	0.0142435	0.0142435	0.0142754	0.0142754	0.0142754	0.0153185	0.0153185	0.0149426	0.0138994	0.0138994	0.0138994	0.0138994	0.0138994	0.0138994	0.0138994	0.0138994	0.0138994	0.0146065	0.0146065	0.0146065	0.0138994	0.0141066	0.0169506	0.0169506	0.0149024	0.0148854	0.0150141	0.0151213	0.015031	0.0151213	0.0151213	0.015031	0.0150141	0.0150141	0.0148536	0.0147249	0.0147249	0.0147249	0.0147249	0.0147249	0.0147249	0.0147249	0.0148854	0.0148854	0.015768
63.9583	0.0121099	0.0142292	0.0142435	0.0142435	0.0142435	0.0142435	0.014404	0.014404	0.014404	0.0153185	0.0153185	0.0150388	0.0146065	0.0146065	0.0146065	0.0149426	0.0149426	0.0149426	0.0149426	0.0149426	0.0149426	0.0146065	0.0144459	0.0144459	0.0154559	0.0179938	0.0159455	0.0159455	0.0160357	0.0159286	0.0159286	0.0159286	0.0159286	0.0161047	0.0161047	0.0161047	0.0161047	0.0159442	0.0161047	0.0148536	0.0149261	0.0148536	0.0159904	0.0159904	0.0159904	0.0159286	0.0160011	0.0160011	0.015677
63.875	0.0142292	0.0142292	0.0142435	0.0142435	0.0142435	0.0142435	0.014404	0.014404	0.014404	0.0153185	0.0153185	0.0153185	0.0149824	0.0149824	0.0147027	0.0149426	0.0149426	0.0149426	0.0149426	0.0149426	0.0149426	0.0146065	0.0146065	0.0151199	0.0179938	0.0179938	0.0171192	0.0159455	0.0161504	0.0159286	0.0159286	0.0159286	0.0159286	0.0161047	0.0161047	0.0161047	0.0161047	0.0161772	0.0160167	0.0152092	0.0150245	0.0150245	0.0163461	0.016396	0.0162235	0.0158406	0.0161736	0.0160011	0.015665
63.7917	0.0121099	0.0119493	0.0119493	0.0140686	0.0142435	0.0142435	0.014404	0.014404	0.014404	0.0153185	0.0153185	0.0153185	0.0149824	0.0149824	0.0147027	0.0149426	0.0149426	0.0149426	0.0149426	0.0149426	0.0149426	0.0146065	0.0151199	0.0176577	0.0171192	0.0159455	0.0159455	0.0160357	0.0159455	0.0159286	0.0159286	0.0159286	0.0159286	0.0161047	0.0161047	0.0161772	0.0161772	0.0160167	0.0160167	0.0149261	0.0150986	0.0129472	0.0142446	0.0142446	0.0142446	0.0140222	0.0140222	0.0138617	0.0135256
63.7083	0.0121099	0.0121099	0.0119493	0.0130862	0.0130862	0.014286	0.0142242	0.0153185	0.0153185	0.0149824	0.0149824	0.0149824	0.0153185	0.0153185	0.0153185	0.0147027	0.0146065	0.0146065	0.0146065	0.0146065	0.0146065	0.0146065	0.0146065	0.0151199	0.0179938	0.0159455	0.0160357	0.0159286	0.0159286	0.0159286	0.0159286	0.0159286	0.0159286	0.0160011	0.0159286	0.0160011	0.0160011	0.0160011	0.0160131	0.0138617	0.0161736	0.0138617	0.0161736	0.0140222	0.0138617	0.0135256	0.0133707	0.0135256	0.0135256
63.625	0.0121099	0.0121099	0.0121099	0.0132467	0.0132467	0.0130862	0.0130244	0.0142242	0.0153185	0.0149824	0.0149824	0.0149824	0.0153185	0.0153185	0.0153185	0.0146065	0.0146065	0.0146065	0.0146065	0.0146065	0.0146065	0.0146065	0.0176577	0.0167831	0.0159455	0.0160357	0.0159286	0.0159286	0.0159286	0.0159286	0.0161736	0.0161736	0.0161736	0.0160011	0.0160011	0.0161736	0.0140222	0.0140222	0.0140222	0.0140222	0.0140222	0.0140222	0.0140222	0.0138617	0.0138617	0.0134813	0.0131423	0.0130317	0.0130317
63.5417	0.0121099	0.0121099	0.0121099	0.0132467	0.0132467	0.0132467	0.0130244	0.0130244	0.0142242	0.0149824	0.0149824	0.0149824	0.0153185	0.0153185	0.0149426	0.0146065	0.0146065	0.0146065	0.0146065	0.0146065	0.0146065	0.0151199	0.0176577	0.0167831	0.0159455	0.0159455	0.0159286	0.0159286	0.0159286	0.0159286	0.0159286	0.0159286	0.0161736	0.0140222	0.0161736	0.0140222	0.0140222	0.0140222	0.0140222	0.0138617	0.0138617	0.0137068	0.0138617	0.0140222	0.0137068	0.0130317	0.0130317	0.0131423	0.0131423
63.4583	0.0132467	0.0132467	0.0132467	0.0130244	0.0130244	0.0130244	0.0132005	0.0132005	0.0144003	0.0153185	0.015158	0.0153185	0.0149824	0.0146065	0.0146065	0.0149426	0.0149426	0.0149426	0.015115	0.0149302	0.0179814	0.0179438	0.0179438	0.015785	0.0154489	0.0155391	0.015432	0.015432	0.015432	0.015677	0.0157876	0.015677	0.0158376	0.0135256	0.0136861	0.0135256	0.0135256	0.0135256	0.0133707	0.0130317	0.0134813	0.0129575	0.0129575	0.0128214	0.013088	0.0135676	0.0135676	0.0135676	0.0129575
63.375	0.0132467	0.0132467	0.0132467	0.0130244	0.0130244	0.0128638	0.0132005	0.0153198	0.0153341	0.015158	0.0152686	0.0152403	0.0148219	0.0146065	0.0144459	0.0149426	0.014782	0.0149892	0.0155178	0.0156783	0.0180556	0.0178332	0.0169587	0.015785	0.0155391	0.0154489	0.015432	0.015432	0.0155925	0.0155925	0.0155925	0.015677	0.0135256	0.0135256	0.0133707	0.0130317	0.0131423	0.0131423	0.0130317	0.0130317	0.0130317	0.0130317	0.0136418	0.0136418	0.0137523	0.0136418	0.0137523	0.013088	0.0128214
63.2917	0.0132467	0.0132467	0.0132467	0.0130244	0.0130244	0.0130244	0.0132005	0.0153198	0.0154946	0.0153185	0.015158	0.014782	0.0144459	0.0144459	0.0145565	0.014782	0.014782	0.0178332	0.017181	0.0180556	0.0160074	0.0170693	0.0169587	0.0159455	0.0156997	0.0156095	0.0155925	0.0155925	0.0155925	0.0155925	0.0155925	0.015677	0.0135256	0.0135256	0.0132966	0.0129575	0.0129575	0.0129575	0.0132242	0.0134089	0.0132983	0.0132983	0.0136418	0.0136418	0.0138023	0.0136418	0.0104688	0.0138023	0.0132983
63.2083	0.0130244	0.0130244	0.0130244	0.0130244	0.0130244	0.0153185	0.014404	0.014404	0.014404	0.014404	0.0142435	0.0138675	0.0138675	0.0137934	0.0139781	0.0169007	0.0167159	0.0167159	0.0146677	0.0147418	0.0147418	0.0147418	0.0146677	0.0147579	0.0162082	0.016101	0.0159904	0.0159442	0.0161047	0.0161047	0.0161772	0.0161892	0.0135439	0.013855	0.0140398	0.0137826	0.0139211	0.0137364	0.0141539	0.0137523	0.0137523	0.0137523	0.0105794	0.0105794	0.0105794	0.0105794	0.0105794	0.0104688	0.0104688
63.125	0.0130244	0.0130244	0.0130244	0.0130244	0.0151437	0.0153185	0.0142435	0.0142435	0.0142435	0.0139781	0.0137934	0.0137934	0.0137934	0.0137934	0.0140006	0.0167159	0.0169007	0.0158414	0.0147579	0.0146677	0.0149024	0.0147418	0.0149426	0.0148355	0.016101	0.0159904	0.0160629	0.0161892	0.0162998	0.0160167	0.0161892	0.0140378	0.0139935	0.0140099	0.013516	0.013516	0.0137364	0.0141539	0.0140798	0.0135676	0.0135676	0.0103947	0.0103947	0.0103947	0.0104688	0.0104688	0.0104688	0.0104688	0.00956997
63.0417	0.0130244	0.0130244	0.015158	0.015158	0.015158	0.0152403	0.0138896	0.0136572	0.0137934	0.0137934	0.0137934	0.0137934	0.0140006	0.0137934	0.0168446	0.0167159	0.0158414	0.0146677	0.0146677	0.0146507	0.0148355	0.0147249	0.0147249	0.0147249	0.0159904	0.0160629	0.014084	0.0161892	0.0141484	0.0139636	0.0141484	0.0134697	0.0133336	0.00897388	0.0093173	0.0139899	0.0140798	0.0140798	0.0109069	0.0135676	0.0135676	0.0103947	0.0103947	0.0106294	0.0106294	0.00973051	0.0106294	0.0106294	0.0106294
62.9583	0.0153185	0.0153185	0.0153185	0.014404	0.0141243	0.0140281	0.0137389	0.0135286	0.00916215	0.0136647	0.0136647	0.0143628	0.0167159	0.0167901	0.0159155	0.0148705	0.0147794	0.0147794	0.0147794	0.0149641	0.0149261	0.0150366	0.0152092	0.0152092	0.0150986	0.0150245	0.012873	0.0139636	0.0136726	0.00866099	0.0133336	0.0133336	0.0136002	0.0136002	0.00927105	0.00927105	0.00909494	0.0139037	0.0139037	0.0103947	0.0135676	0.0103947	0.0136418	0.0106294	0.0106294	0.00973051	0.00973051	0.00973051	0.00973051
62.875	0.0153185	0.0153185	0.0153185	0.0140281	0.0140281	0.0140281	0.0138994	0.0138495	0.0135286	0.0138495	0.0138719	0.0167901	0.0167901	0.0146677	0.0147418	0.0150713	0.0147794	0.0147794	0.0148519	0.0150245	0.0152092	0.0150866	0.0152592	0.0152592	0.0129472	0.012873	0.012873	0.0139636	0.00923639	0.00866099	0.0133336	0.0137364	0.0134697	0.00984645	0.00927105	0.00927105	0.00909494	0.0137675	0.0139037	0.0103947	0.0102585	0.0103947	0.0135676	0.0105794	0.0105794	0.0104688	0.00973051	0.00973051	0.00973051
62.7917	0.0153185	0.0150388	0.0149426	0.0140281	0.0140281	0.0140281	0.0138994	0.0144128	0.0138719	0.0167159	0.0167901	0.0147418	0.0149926	0.0147249	0.0147249	0.0150866	0.0149261	0.0149261	0.0150986	0.0129472	0.0131077	0.0131077	0.0131077	0.0131077	0.0129472	0.012873	0.0123978	0.0134697	0.0137364	0.0140798	0.0109069	0.0109069	0.0140798	0.0140798	0.0107707	0.00927105	0.00909494	0.0137675	0.00551638	0.0103947	0.0102585	0.00935966	0.00935966	0.00949581	0.00949581	0.00968055	0.00956997	0.00973051	0.00973051
62.7083	0.0140281	0.0140281	0.0140281	0.0138994	0.0138994	0.0169506	0.0160761	0.0149024	0.0148854	0.0147249	0.0148854	0.0148854	0.014958	0.0147974	0.0147974	0.0131077	0.0152592	0.0152592	0.0131077	0.0131077	0.0131077	0.0131077	0.0131077	0.0127687	0.0136344	0.0139778	0.0135603	0.0133114	0.0132372	0.0132372	0.0140798	0.0107707	0.0109069	0.0107308	0.00551638	0.00551638	0.0046175	0.0046175	0.00969575	0.0107308	0.0109155	0.00983189	0.00949581	0.00956997	0.00973051	0.00973051	0.00973051	0.00977283	0.00977283
62.625	0.0140281	0.0140281	0.0142353	0.0169506	0.0149024	0.0148854	0.0148854	0.0148854	0.0148854	0.014958	0.014958	0.0151305	0.0151305	0.01497	0.0129291	0.0129472	0.0131077	0.0131077	0.0129472	0.0129472	0.0127687	0.0127687	0.0127687	0.0127687	0.0141384	0.0139778	0.0139037	0.0100643	0.0102491	0.0101385	0.010981	0.0109069	0.0109069	0.0107308	0.0105946	0.00551638	0.00969575	0.0046175	0.00969575	0.00983189	0.0107308	0.00983189	0.00968055	0.00956997	0.00977283	0.00973051	0.00973051	0.00973051	0.0106294
62.5417	0.0145414	0.015031	0.015031	0.0148854	0.0148854	0.0148854	0.014958	0.014958	0.0151305	0.0129791	0.0151305	0.0151305	0.0129791	0.0129791	0.0128185	0.0129472	0.0130578	0.0129472	0.0127187	0.0126081	0.0126081	0.0134719	0.0134719	0.0134719	0.0140884	0.0107308	0.0107308	0.0100643	0.0100643	0.0100643	0.010008	0.010008	0.0109069	0.0107308	0.00969575	0.00983189	0.00983189	0.00969575	0.0139037	0.00983189	0.00990605	0.00990605	0.00961228	0.00961228	0.00977283	0.00977283	0.00864615	0.00977283	0.00973051
62.4583	0.0160761	0.0148854	0.0148854	0.014958	0.0151305	0.0129791	0.0129791	0.0129791	0.0129791	0.0180439	0.0180439	0.0180439	0.0170194	0.0170194	0.0170194	0.0129791	0.0124795	0.01264	0.0129067	0.0127461	0.0133433	0.0133433	0.0133433	0.0100098	0.0092396	0.0092396	0.0101385	0.010981	0.0102427	0.0102427	0.0100666	0.0100666	0.0101089	0.0101089	0.00990605	0.0100666	0.0100666	0.0100666	0.0100666	0.0100666	0.0100666	0.0100666	0.0100666	0.0100666	0.0100666	0.0134589	0.0138023	0.0138023	0.0138023
62.375	0.0149926	0.0148854	0.0148854	0.014958	0.0129791	0.0129791	0.0129791	0.0129791	0.0129791	0.0180439	0.0180439	0.0180439	0.0170194	0.0170194	0.0170194	0.01264	0.01264	0.01264	0.01264	0.0129067	0.0133433	0.0133433	0.0101704	0.0100098	0.010299	0.0101385	0.0101385	0.010981	0.0100822	0.0100822	0.00990605	0.0100666	0.0101089	0.0100666	0.0101089	0.00898223	0.0101089	0.0101089	0.0101089	0.0100666	0.0100666	0.0100666	0.0100666	0.0100666	0.0141384	0.0138023	0.0138023	0.0106294	0.0106294
62.2917	0.0148854	0.0148854	0.014958	0.014958	0.0151305	0.0151305	0.0129791	0.0129791	0.0129791	0.0180439	0.0180439	0.0180439	0.0170194	0.0170194	0.0166804	0.01264	0.01264	0.0129067	0.0133433	0.0133433	0.0133433	0.0101704	0.0101704	0.0100098	0.010299	0.0134719	0.010299	0.0111416	0.0102427	0.0100822	0.0100666	0.0100666	0.0101089	0.00898223	0.00898223	0.00898223	0.00898223	0.00898223	0.00898223	0.00898223	0.0101089	0.0101089	0.0109655	0.0109655	0.0141384	0.0106294	0.0138023	0.00973051	0.00973051
62.2083	0.0189258	0.0189258	0.0189983	0.0204158	0.0205884	0.0184369	0.0182719	0.0182719	0.0182719	0.0180439	0.0180439	0.0177049	0.0144675	0.0144675	0.0144675	0.0164108	0.0166774	0.0166774	0.0195845	0.0164116	0.016251	0.0101204	0.0133433	0.0133433	0.0133433	0.0131827	0.0131827	0.0101704	0.0101704	0.0101704	0.00940014	0.0092396	0.0092396	0.0102427	0.0102427	0.00915834	0.00898223	0.00882169	0.00898223	0.00898223	0.0109655	0.0109655	0.0141384	0.0109655	0.0109655	0.0109655	0.0109655	0.0109655	0.0106294
62.125	0.0189258	0.0189258	0.0189258	0.0205884	0.0202553	0.0203659	0.0202508	0.0204234	0.0182719	0.0180439	0.0180439	0.0177049	0.0144675	0.0144675	0.0144675	0.0164108	0.0166774	0.0166774	0.0195845	0.0195845	0.0195845	0.0133433	0.0131086	0.012672	0.0131827	0.0131827	0.0131827	0.0133433	0.0131827	0.0133433	0.0134719	0.010299	0.010299	0.0102427	0.0102427	0.010285	0.0101089	0.0101089	0.00898223	0.0100666	0.0109655	0.0109655	0.0141384	0.0141384	0.0109655	0.0109655	0.0109655	0.0100666	0.0106294
62.0417	0.0187653	0.0187653	0.0186911	0.0199725	0.0199725	0.0201811	0.0200161	0.018222	0.0181114	0.0178834	0.0180439	0.0177049	0.0144675	0.0148065	0.0144675	0.0164108	0.0164108	0.0166774	0.0188812	0.0195845	0.0195845	0.0133433	0.0133433	0.0133433	0.0133433	0.0133433	0.0133433	0.0129067	0.0129067	0.0129067	0.0134719	0.0134719	0.0134719	0.0111416	0.0102427	0.0102427	0.0100666	0.0100666	0.0101089	0.0109655	0.0100666	0.0100666	0.0100666	0.0100666	0.0109655	0.0109655	0.0109655	0.0109655	0.0138023
61.9583	0.0152999	0.0154071	0.0152999	0.0152999	0.0152999	0.0152999	0.0136853	0.0117064	0.016379	0.0166999	0.0166999	0.0165893	0.0143069	0.0144675	0.0144675	0.0144675	0.0144675	0.0144675	0.0188812	0.0191479	0.0191479	0.0191479	0.0191479	0.0195845	0.0133433	0.01264	0.0129067	0.01264	0.0129067	0.0129067	0.0129067	0.0129067	0.01264	0.0134719	0.0134719	0.0134719	0.0130353	0.0130353	0.0134719	0.0134719	0.010299	0.010299	0.010299	0.010299	0.0134719	0.0101704	0.0101704	0.0133433	0.013795
61.875	0.0153168	0.0153168	0.0154071	0.0152999	0.0152999	0.0152999	0.0136128	0.0136853	0.0117064	0.016379	0.0165152	0.0166999	0.014646	0.0148065	0.0148065	0.0148065	0.0148065	0.0144675	0.0188812	0.0188812	0.0188812	0.0188812	0.0191479	0.0195845	0.01264	0.01264	0.01264	0.01264	0.01264	0.01264	0.01264	0.01264	0.01264	0.0127687	0.0127687	0.0134719	0.0127687	0.0127687	0.0127687	0.0127687	0.0127687	0.0127687	0.0127687	0.0130353	0.0134719	0.0133433	0.0129067	0.0133433	0.0141384
61.7917	0.0154071	0.0154071	0.0152999	0.0152999	0.0152999	0.0153724	0.0136853	0.0138579	0.0117064	0.0165152	0.0165152	0.0167499	0.0148065	0.0148065	0.0148065	0.0148065	0.0148065	0.0144675	0.0188812	0.0188812	0.0188812	0.0188812	0.0188812	0.0191479	0.01264	0.01264	0.01264	0.01264	0.01264	0.01264	0.01264	0.01264	0.01264	0.0127687	0.0134719	0.0134719	0.0127687	0.0131077	0.0127687	0.0127687	0.0127687	0.0127687	0.0127687	0.0127687	0.0127687	0.0133433	0.0133433	0.0133433	0.013795
61.7083	0.0163421	0.0116695	0.0116695	0.0116695	0.0116695	0.0163421	0.011742	0.011742	0.0167974	0.0164987	0.0164987	0.0164987	0.0164987	0.0164987	0.0164987	0.0164987	0.0164987	0.0164987	0.0164987	0.0164987	0.0164987	0.0179843	0.0179843	0.0179843	0.0182719	0.0179329	0.0182719	0.013152	0.013152	0.012813	0.01264	0.01264	0.01264	0.01264	0.0129791	0.01264	0.01264	0.0129791	0.01264	0.01264	0.01264	0.01264	0.01264	0.01264	0.01264	0.01264	0.01264	0.0129067	0.0133433
61.625	0.0165524	0.0165524	0.0165524	0.0167129	0.0167129	0.0165524	0.0167129	0.0167129	0.0167854	0.0184776	0.0184776	0.0184776	0.0184776	0.0186501	0.0186501	0.0186501	0.0186501	0.0186501	0.0164987	0.0164987	0.0164987	0.0179843	0.0179843	0.0179843	0.0182719	0.0182719	0.0182719	0.013152	0.013152	0.013152	0.01264	0.01264	0.01264	0.01264	0.01264	0.01264	0.01264	0.01264	0.01264	0.0129791	0.01264	0.01264	0.01264	0.01264	0.01264	0.01264	0.01264	0.01264	0.01264
61.5417	0.0167129	0.0167129	0.0167129	0.0165524	0.0167129	0.0167129	0.0167129	0.0167129	0.0167129	0.0184776	0.0184776	0.0184776	0.018405	0.0184776	0.0186501	0.0186501	0.0164987	0.0164987	0.0186501	0.0186501	0.0186501	0.0179843	0.0179843	0.0179843	0.0182719	0.0182719	0.0182719	0.013152	0.013152	0.013152	0.0129791	0.0129791	0.0129791	0.0129791	0.0129791	0.01264	0.01264	0.01264	0.01264	0.01264	0.01264	0.01264	0.01264	0.01264	0.01264	0.01264	0.01264	0.01264	0.01264
61.4583	0.0167854	0.0167129	0.0167129	0.0167129	0.0167129	0.0167129	0.018405	0.018405	0.0184776	0.0184776	0.0184776	0.0186501	0.0167287	0.0167287	0.0167287	0.0165562	0.0165562	0.0165562	0.0186501	0.018405	0.0184776	0.0199632	0.0199632	0.0201358	0.0204234	0.0202508	0.0202508	0.0200228	0.0200228	0.0180439	0.013152	0.013152	0.013152	0.0129791	0.0129791	0.01264	0.01264	0.01264	0.0129791	0.0129791	0.01264	0.01264	0.01264	0.0129791	0.0129791	0.01264	0.01264	0.01264	0.01264
61.375	0.0167854	0.0167129	0.0167129	0.0167854	0.0167129	0.0167129	0.018405	0.018405	0.0184776	0.0186501	0.0186501	0.0184776	0.0167287	0.0165562	0.0165562	0.0167287	0.0165562	0.0164837	0.018405	0.018405	0.018405	0.0198907	0.0198907	0.0198907	0.0201783	0.0201783	0.0201783	0.0199503	0.0200228	0.0201954	0.0153035	0.013152	0.013152	0.0129791	0.0129791	0.0129791	0.0129791	0.0129791	0.0129791	0.0129791	0.0129791	0.0129791	0.0129791	0.0129791	0.0129791	0.0129791	0.0129791	0.01264	0.01264
61.2917	0.0167854	0.0167854	0.0167129	0.0167129	0.0167854	0.0167854	0.018405	0.018405	0.0184776	0.0186501	0.0186501	0.0184776	0.0167287	0.0167287	0.0167287	0.0167287	0.0165562	0.0164837	0.018405	0.018405	0.018405	0.0198907	0.0198907	0.0198907	0.0201783	0.0201783	0.0201783	0.0199503	0.0199503	0.0200228	0.0151309	0.0151309	0.0153035	0.0151305	0.0129791	0.0129791	0.0129791	0.0129791	0.0129791	0.0129791	0.0129791	0.0129791	0.0129791	0.0129791	0.0129791	0.0129791	0.01264	0.01264	0.01264
61.2083	0.0184776	0.018405	0.018405	0.018405	0.018405	0.018405	0.018405	0.0184776	0.0184776	0.0186748	0.0186748	0.0186748	0.0182805	0.0182805	0.0181079	0.0164837	0.0164837	0.0164837	0.018405	0.018405	0.018405	0.018405	0.018405	0.018405	0.0203433	0.0203433	0.0203433	0.0199503	0.0199503	0.0199503	0.0189258	0.0189258	0.0189258	0.014958	0.0151305	0.0129791	0.0129791	0.0129791	0.0129791	0.0129791	0.0129791	0.0129791	0.0129791	0.0129791	0.0129791	0.0129791	0.0129791	0.0129791	0.0129791
61.125	0.018405	0.018405	0.018405	0.018405	0.0184776	0.0184776	0.0184776	0.0186501	0.0164987	0.0165233	0.0165233	0.0186748	0.0182805	0.0181079	0.0180354	0.0164837	0.0164837	0.0164837	0.018405	0.018405	0.018405	0.018405	0.018405	0.018405	0.0203433	0.0203433	0.0203433	0.0199503	0.0199503	0.0199503	0.0189258	0.0189258	0.0189258	0.0148854	0.014958	0.0151305	0.0129791	0.0129791	0.0129791	0.0129791	0.0129791	0.0129791	0.0129791	0.0129791	0.0129791	0.0129791	0.0129791	0.0129791	0.0129791
61.0417	0.0184776	0.0184776	0.0184776	0.0184776	0.0184776	0.0184776	0.0184776	0.0186501	0.0164987	0.0165233	0.0165233	0.0165233	0.0182805	0.0181079	0.0180354	0.0164837	0.0164837	0.0164837	0.018405	0.018405	0.018405	0.018405	0.018405	0.018405	0.0203433	0.0203433	0.0203433	0.0199503	0.0199503	0.0199503	0.0189258	0.0189258	0.0189258	0.0148854	0.0148854	0.014958	0.014958	0.0151305	0.0151305	0.0129791	0.0129791	0.0129791	0.0129791	0.0129791	0.0129791	0.01264	0.01264	0.0129791	0.0129791
60.9583	0.0171642	0.0171642	0.0171642	0.0184776	0.0184776	0.0184776	0.0152759	0.0152759	0.0152759	0.0154484	0.0154484	0.0154484	0.0152034	0.0152034	0.0152759	0.0164837	0.0165562	0.0165562	0.018405	0.018405	0.018405	0.018405	0.018405	0.0182904	0.018405	0.018405	0.018405	0.0198907	0.0198907	0.0198907	0.0212338	0.0211436	0.0212338	0.0189258	0.0189258	0.0189258	0.0189258	0.0189983	0.0189983	0.0191709	0.0191709	0.0191709	0.0151305	0.0129791	0.0129791	0.0151305	0.0151305	0.0151305	0.0151305
60.875	0.0173368	0.0171642	0.0171642	0.0184776	0.0184776	0.0184776	0.0152759	0.0152759	0.0152759	0.0152759	0.0154484	0.0154484	0.0154484	0.0154484	0.0152759	0.0167287	0.0167287	0.0165562	0.0184776	0.018405	0.018405	0.018405	0.018405	0.018405	0.018405	0.018405	0.018405	0.0198907	0.0198907	0.0198907	0.0211266	0.0211266	0.0211266	0.0189258	0.0189258	0.0189983	0.0189983	0.0189983	0.0189983	0.0189983	0.0189983	0.0189983	0.014958	0.014958	0.014958	0.014958	0.0148854	0.014958	0.014958
60.7917	0.0173368	0.0173368	0.0173368	0.0186501	0.0186501	0.0186501	0.0154484	0.0154484	0.0154484	0.0154484	0.0154484	0.013297	0.013297	0.013297	0.0154484	0.0167287	0.0167287	0.0165562	0.0184776	0.0184776	0.0184776	0.0184776	0.018405	0.018405	0.018405	0.018405	0.018405	0.0198907	0.0198907	0.0198907	0.0211266	0.0211266	0.0211992	0.0189983	0.0189258	0.0189258	0.0189258	0.0189983	0.0189258	0.0189258	0.0189983	0.0189258	0.0148854	0.014958	0.014958	0.014958	0.014958	0.0148854	0.0148854
60.7083	0.0161883	0.0129077	0.0162608	0.0168501	0.0173692	0.0163607	0.0151003	0.0152759	0.0152759	0.0154484	0.0154484	0.0154484	0.013297	0.013297	0.0154484	0.0154484	0.0154484	0.0154484	0.0182805	0.0182805	0.016129	0.0186501	0.0186501	0.0184776	0.0184776	0.0184776	0.0184776	0.0211266	0.0211266	0.0211992	0.0211992	0.0211992	0.0211266	0.0193172	0.0192447	0.0192447	0.0192447	0.0192447	0.0192447	0.0189258	0.0189258	0.0189258	0.0189258	0.0189258	0.0189983	0.0189983	0.0189983	0.0189258	0.0189983
60.625	0.0122633	0.0082573	0.0128197	0.0127505	0.0166776	0.0171967	0.0149067	0.0154484	0.0154484	0.0154484	0.013297	0.013297	0.013297	0.013297	0.013297	0.013297	0.013297	0.013297	0.016129	0.016129	0.016129	0.0164987	0.0164987	0.0186501	0.0164987	0.0164987	0.0164987	0.0213717	0.0213717	0.0213717	0.0211992	0.0211266	0.0211266	0.0192447	0.0192447	0.0192447	0.0192447	0.0192447	0.0192447	0.0189258	0.0189983	0.0189258	0.0189258	0.0189983	0.0189983	0.0189983	0.0189258	0.0189983	0.0189258
60.5417	0.0121843	0.0082573	0.00812798	0.0125158	0.0160311	0.0171967	0.0149688	0.0152728	0.0154484	0.013297	0.013297	0.013297	0.013297	0.013297	0.013297	0.013297	0.013297	0.013297	0.016129	0.016129	0.016129	0.0164987	0.0164987	0.0164987	0.0164987	0.0164987	0.0164987	0.0192203	0.0192203	0.0192203	0.0213717	0.0213717	0.0211992	0.0193172	0.0192447	0.0192447	0.0193172	0.0192447	0.0192447	0.0189983	0.0189983	0.0189983	0.0189983	0.0189983	0.0189983	0.0189983	0.0189258	0.0189258	0.0189258
60.4583	0.00944971	0.0088836	0.00761056	0.00929517	0.0177104	0.0184642	0.0158171	0.0159275	0.0161211	0.0152759	0.0152759	0.0154484	0.0154484	0.0154484	0.013297	0.0143178	0.0143178	0.0143178	0.016129	0.016129	0.016129	0.016129	0.016129	0.016129	0.0164987	0.0164987	0.0164987	0.0148065	0.016958	0.016958	0.0213717	0.0213717	0.0211992	0.0202508	0.0201783	0.0201783	0.0199503	0.0199503	0.0199503	0.0192447	0.0192447	0.0192447	0.0189983	0.0189983	0.0189983	0.0193172	0.0192447	0.0192447	0.0192447
60.375	0.0088836	0.00862761	0.00795164	0.00929517	0.0125758	0.0178227	0.0165805	0.0157446	0.0159275	0.0149067	0.0151003	0.0152728	0.013297	0.0154484	0.013297	0.0143178	0.0143178	0.0143178	0.016129	0.016129	0.016129	0.016129	0.016129	0.016129	0.0164987	0.0164987	0.0164987	0.0148065	0.016958	0.016958	0.0211992	0.0211992	0.0211992	0.0202508	0.0201783	0.0201783	0.0199503	0.0199503	0.0199503	0.0192447	0.0192447	0.0192447	0.0189258	0.0189258	0.0189258	0.0192447	0.0192447	0.0192447	0.0192447
60.2917	0.00761056	0.00761056	0.00761056	0.00872906	0.00929517	0.017064	0.0164924	0.016653	0.016653	0.0156322	0.0147963	0.0150793	0.0152728	0.0154484	0.013297	0.0143178	0.0164692	0.0143178	0.016129	0.016129	0.016129	0.016129	0.016129	0.016129	0.0164987	0.0164987	0.0164987	0.0148065	0.0148065	0.016958	0.0213717	0.0213717	0.0213717	0.0204234	0.0202508	0.0201783	0.0199503	0.0199503	0.0199503	0.0192447	0.0192447	0.0192447	0.0189258	0.0189983	0.0189983	0.0193172	0.0192447	0.0192447	0.0193172
60.2083	0.015036	0.0144909	0.0150025	0.0118223	0.00804516	0.0157415	0.0181047	0.0183394	0.0183394	0.0148525	0.0145357	0.0149122	0.0152759	0.0152759	0.0152759	0.0182805	0.0182805	0.0182805	0.016129	0.016129	0.016129	0.016129	0.016129	0.016129	0.0151853	0.0151853	0.0151853	0.0148065	0.0148065	0.016958	0.016958	0.0167854	0.016958	0.016958	0.0167854	0.0167854	0.018405	0.018405	0.018405	0.0202508	0.0202508	0.0202508	0.0193172	0.0193172	0.0193172	0.0202508	0.0202508	0.0202508	0.0202508
60.125	0.0144909	0.0144909	0.0144909	0.00740654	0.00740654	0.00797265	0.0181047	0.00959712	0.00976199	0.0152836	0.0150878	0.0150878	0.0152759	0.0154484	0.0154484	0.0182805	0.0182805	0.0182805	0.0182805	0.016129	0.016129	0.016129	0.016129	0.016129	0.0151853	0.0151853	0.0151853	0.0148065	0.0148065	0.016958	0.016958	0.016958	0.016958	0.016958	0.016958	0.0167854	0.0184776	0.0184776	0.0184776	0.0202508	0.0202508	0.0202508	0.0193172	0.0193172	0.0193172	0.0202508	0.0202508	0.0202508	0.0202508
60.0417	0.0146949	0.0146949	0.015036	0.00761056	0.00740654	0.00797265	0.00919587	0.0105858	0.0142341	0.0108933	0.0098688	0.0150257	0.0152759	0.0154484	0.0154484	0.0182805	0.0182805	0.016129	0.016129	0.016129	0.016129	0.016129	0.016129	0.016129	0.0151853	0.0151853	0.0151853	0.016958	0.016958	0.016958	0.016958	0.016958	0.016958	0.016958	0.0167854	0.016958	0.0186501	0.0184776	0.0184776	0.0202508	0.0202508	0.0202508	0.0193172	0.0193172	0.0193172	0.0202508	0.0202508	0.0204234	0.0202508
59.9583	0.0150918	0.0141598	0.0141598	0.0141598	0.0136147	0.0136147	0.0146949	0.015036	0.0147674	0.00976199	0.015079	0.0143077	0.0179096	0.0182305	0.016129	0.016129	0.016129	0.016129	0.016129	0.016129	0.016129	0.016129	0.016129	0.016129	0.016129	0.016129	0.016129	0.016129	0.016129	0.016129	0.0182805	0.0182805	0.0182805	0.0182805	0.0182805	0.0182805	0.0181079	0.0182805	0.0181079	0.0170701	0.0172426	0.0172426	0.0211992	0.0211992	0.0213717	0.016958	0.016958	0.0148065	0.0201358
59.875	0.0146152	0.0145955	0.0141598	0.0138187	0.0138187	0.0136147	0.0141621	0.0149873	0.0144909	0.00932739	0.0130426	0.015079	0.0139134	0.0138124	0.0158943	0.0159685	0.016129	0.016129	0.016129	0.016129	0.016129	0.016129	0.016129	0.016129	0.016129	0.016129	0.016129	0.016129	0.016129	0.016129	0.016129	0.016129	0.016129	0.016129	0.016129	0.0182805	0.0182805	0.0182805	0.0182805	0.0172426	0.0172426	0.0172426	0.0213717	0.0213717	0.0213717	0.016958	0.016958	0.016958	0.0201358
59.7917	0.0134293	0.0137704	0.0137704	0.0134293	0.0134293	0.0138419	0.0147788	0.0151199	0.0143661	0.00912336	0.00912336	0.0102346	0.00991278	0.0138693	0.0134987	0.013237	0.0180458	0.016129	0.016129	0.016129	0.016129	0.016129	0.016129	0.016129	0.016129	0.016129	0.016129	0.016129	0.016129	0.016129	0.016129	0.016129	0.016129	0.016129	0.016129	0.016129	0.016129	0.0182805	0.016129	0.0150912	0.0172426	0.0172426	0.0213717	0.0211992	0.0213717	0.016958	0.016958	0.016958	0.0201358
59.7083	0.014183	0.0138419	0.014183	0.0136379	0.0136485	0.0138525	0.0141936	0.0141936	0.0141936	0.0138525	0.0138419	0.0136147	0.0152742	0.016062	0.0157593	0.0125542	0.0111436	0.016494	0.0154484	0.0154484	0.0154484	0.013297	0.013297	0.013297	0.013297	0.013297	0.013297	0.0165233	0.0165233	0.0165233	0.0160323	0.0160323	0.0160323	0.0160323	0.0160323	0.0160323	0.0150912	0.0150912	0.0150912	0.0170129	0.0170129	0.0168404	0.0167854	0.016958	0.0167854	0.0171642	0.0173368	0.0173368	0.0186501
59.625	0.014962	0.0141936	0.0141936	0.0138525	0.0138525	0.0136485	0.0136485	0.0136485	0.0141936	0.0138525	0.0141936	0.0141936	0.0151494	0.0152742	0.0172088	0.0110965	0.0077456	0.0123616	0.0152759	0.0152759	0.0154484	0.0154484	0.013297	0.013297	0.013297	0.013297	0.013297	0.0165233	0.0165233	0.0165233	0.0160323	0.0160323	0.0160323	0.0160323	0.0160323	0.0160323	0.0150912	0.0172426	0.0172426	0.0170129	0.0148615	0.0170129	0.016958	0.016958	0.016958	0.0171642	0.0171642	0.0173368	0.0184776
59.5417	0.0150491	0.0141936	0.0138525	0.0138525	0.0150491	0.0138525	0.0136485	0.0136485	0.0138525	0.0138525	0.0138525	0.0138525	0.0153581	0.0156114	0.0168844	0.00868919	0.00831976	0.0138227	0.0150412	0.0154484	0.0154484	0.013297	0.013297	0.013297	0.013297	0.013297	0.013297	0.0165233	0.0165233	0.0165233	0.0160323	0.0160323	0.0160323	0.0160323	0.0160323	0.0160323	0.0150912	0.0150912	0.0170701	0.0170129	0.0170129	0.0148615	0.0148065	0.0148065	0.016958	0.0173368	0.0173368	0.0173368	0.0184776
59.4583	0.0133554	0.0133554	0.0133554	0.0133554	0.0133554	0.0126604	0.0141936	0.0138525	0.0136485	0.0136485	0.0138525	0.0141936	0.0136957	0.0142323	0.0143929	0.00870012	0.00859026	0.0131933	0.0102325	0.0152759	0.0154484	0.0154484	0.013297	0.013297	0.013297	0.013297	0.013297	0.013297	0.013297	0.013297	0.0160323	0.0160323	0.0160323	0.0150912	0.0172426	0.0150912	0.0145148	0.0166663	0.0164937	0.0179491	0.0179491	0.0157977	0.0185877	0.0185877	0.0185877	0.0184151	0.0185877	0.0184151	0.0161153
59.375	0.012125	0.0128934	0.0129805	0.0129805	0.0128934	0.0122856	0.0138188	0.0143542	0.0141936	0.0143542	0.0141936	0.0142661	0.0142661	0.0150345	0.0143717	0.0089561	0.00887267	0.00943878	0.0108393	0.0158047	0.0147963	0.0150793	0.0131214	0.013297	0.013297	0.013297	0.013297	0.013297	0.013297	0.013297	0.0181837	0.0160323	0.0160323	0.0172426	0.0172426	0.0150912	0.0166663	0.0166663	0.0166663	0.0179491	0.0179491	0.0179491	0.0185877	0.0184151	0.0184151	0.0184151	0.0185877	0.0185877	0.0161153
59.2917	0.0127246	0.0127246	0.0127246	0.0127971	0.0127971	0.0129659	0.0146597	0.0141936	0.0144267	0.0151216	0.0150755	0.014892	0.014855	0.0149775	0.0150808	0.0087958	0.00943878	0.0140509	0.0150776	0.0154484	0.013297	0.013297	0.013297	0.013297	0.013297	0.013297	0.013297	0.013297	0.013297	0.013297	0.0160323	0.0181837	0.0181837	0.0172426	0.0172426	0.0172426	0.0145148	0.0166663	0.0166663	0.0179491	0.0179491	0.0179491	0.0185877	0.0185877	0.0185877	0.0164362	0.0164362	0.0164362	0.0139638
59.2083	0.0127246	0.0127971	0.0127971	0.0127971	0.0125545	0.0125545	0.0144208	0.0147956	0.0147956	0.0147888	0.0148656	0.0151216	0.0148656	0.0145442	0.0149083	0.0111052	0.0149811	0.014525	0.0153985	0.0152879	0.0154484	0.0165233	0.0165233	0.0165233	0.0150912	0.0150912	0.0150912	0.0150912	0.0150912	0.0150912	0.0150912	0.0150912	0.0150912	0.0170129	0.0148615	0.0148615	0.0166663	0.0166663	0.0166663	0.0180455	0.0180455	0.0180455	0.018218	0.018218	0.0160666	0.0160666	0.0160666	0.0160666	0.0139638
59.125	0.0125545	0.0125545	0.0125545	0.0125545	0.0127271	0.0127971	0.0147888	0.0148656	0.0148656	0.0148656	0.0148656	0.0147888	0.0147851	0.0143017	0.0145442	0.0104879	0.0105648	0.0149811	0.00825356	0.0131365	0.013297	0.0165233	0.0165233	0.0165233	0.0150912	0.0150912	0.0150912	0.0150912	0.0150912	0.0150912	0.0150912	0.0150912	0.0150912	0.0148615	0.0148615	0.0148615	0.0166663	0.0166663	0.0166663	0.018218	0.018218	0.018218	0.018218	0.0160666	0.0160666	0.0160666	0.0160666	0.0160666	0.0139638
59.0417	0.0127971	0.0129659	0.0128934	0.0130531	0.0127971	0.0127971	0.0142483	0.0142483	0.0151216	0.0151216	0.0142661	0.0141936	0.0150345	0.0148656	0.014892	0.0104879	0.0104879	0.0111309	0.0118762	0.00865337	0.0130623	0.0165233	0.0165233	0.0165233	0.0150912	0.0150912	0.0150912	0.0150912	0.0150912	0.0150912	0.0150912	0.0150912	0.0150912	0.0148615	0.0148615	0.0148615	0.0145148	0.0145148	0.0166663	0.0160666	0.0160666	0.018218	0.0160666	0.0160666	0.0160666	0.0160666	0.0160666	0.0160666	0.0139638
58.9583	0.0144183	0.0146743	0.0138188	0.0138188	0.0132737	0.0138913	0.0130531	0.0121975	0.0121975	0.0118565	0.0115799	0.0115799	0.0125724	0.0131719	0.0131719	0.0131719	0.012972	0.0122984	0.00889365	0.00931347	0.0126796	0.0148396	0.015386	0.015386	0.0150287	0.0150287	0.0150287	0.0150287	0.0150287	0.0150287	0.0150287	0.0150287	0.0150287	0.0145148	0.0145148	0.0145148	0.0145148	0.0145148	0.0145148	0.0145148	0.0145148	0.0166663	0.0145635	0.012412	0.012412	0.012412	0.012412	0.012412	0.012412
58.875	0.0139794	0.0138188	0.0138188	0.0138188	0.0132737	0.0134777	0.0115799	0.0115799	0.0115799	0.011784	0.0128934	0.0127246	0.0127246	0.012482	0.0125545	0.012482	0.0128568	0.0124354	0.00872109	0.0086405	0.00856081	0.0104892	0.0149788	0.0152135	0.0170076	0.0171802	0.0171802	0.0171802	0.0150287	0.0150287	0.0150287	0.0150287	0.0150287	0.0145148	0.0145148	0.0145148	0.0145148	0.0145148	0.0145148	0.0145148	0.0145148	0.0145148	0.012412	0.012412	0.012412	0.012412	0.012412	0.012412	0.012412
58.7917	0.0142555	0.0141758	0.0144183	0.0144183	0.0144183	0.0144183	0.0127246	0.0127246	0.012125	0.0128934	0.0127246	0.0126477	0.0127246	0.012482	0.0127246	0.012482	0.0128568	0.0129188	0.00807881	0.008568	0.00872109	0.0109948	0.0110189	0.0150529	0.0168471	0.016832	0.0173759	0.014499	0.0148682	0.0150287	0.0150287	0.0150287	0.0150287	0.0145148	0.0145148	0.0145148	0.0145148	0.0145148	0.0145148	0.0145148	0.0145148	0.0145148	0.012412	0.012412	0.012412	0.012412	0.012412	0.012412	0.012412
58.7083	0.0142555	0.0141758	0.0142555	0.0142555	0.0141758	0.0144183	0.0127246	0.0127246	0.0127246	0.0127246	0.0129805	0.0127246	0.0127246	0.012482	0.0126477	0.0126477	0.0127246	0.0130225	0.0144881	0.0144776	0.0145308	0.00956412	0.0134912	0.013606	0.0157069	0.0160834	0.0160624	0.0177238	0.0137968	0.0137968	0.0166337	0.0168093	0.0148682	0.0132346	0.013074	0.0131846	0.0145148	0.0145148	0.0145148	0.0145148	0.0145148	0.0145148	0.0145635	0.012412	0.012412	0.012412	0.012412	0.012412	0.012412
58.625	0.0142704	0.0143361	0.0143361	0.0137778	0.0143361	0.0143361	0.0127246	0.0127246	0.012482	0.0127246	0.0127246	0.0127246	0.0129805	0.0127246	0.0127246	0.0127246	0.0127246	0.0130225	0.0147307	0.0144881	0.0147364	0.00886712	0.00891831	0.0134115	0.0138143	0.0138143	0.0130523	0.0143765	0.0105006	0.0100948	0.00919466	0.0129198	0.0138538	0.0148396	0.00819113	0.0131846	0.014144	0.0144649	0.0166663	0.0166663	0.0166663	0.0166663	0.0145635	0.012412	0.0145635	0.012412	0.012412	0.012412	0.012412
58.5417	0.0137121	0.0137121	0.0136973	0.0136973	0.0136973	0.0142704	0.0125766	0.0127246	0.012482	0.0126477	0.0126477	0.0127246	0.0127246	0.0127246	0.0127246	0.0127246	0.0127246	0.0126477	0.014279	0.0144881	0.0147307	0.00888129	0.0089278	0.0090854	0.0126609	0.0129867	0.00837671	0.00927369	0.0093462	0.0100291	0.00920955	0.00878517	0.00920955	0.00843467	0.0112185	0.0118649	0.00709241	0.0105854	0.0162688	0.0162688	0.0162688	0.0161367	0.0144007	0.0103131	0.0103131	0.0142402	0.0140338	0.0126078	0.0122515
58.4583	0.0151472	0.0142079	0.0137154	0.0136497	0.0137154	0.0142079	0.0142079	0.0142079	0.0142079	0.0142079	0.014193	0.0142736	0.0142704	0.0141758	0.0143414	0.0143414	0.0143414	0.0142483	0.0143461	0.0142655	0.0143515	0.0145607	0.0147926	0.0146033	0.01512	0.0151997	0.0151997	0.0157329	0.0157329	0.0153961	0.0130091	0.0129188	0.012972	0.0122187	0.0131323	0.0131323	0.0128334	0.0134639	0.0134788	0.013342	0.0132623	0.0132623	0.0145684	0.0144982	0.0143257	0.0145934	0.0143257	0.0144054	0.00663058
58.375	0.014589	0.0136497	0.0136497	0.0136497	0.0136497	0.0136497	0.0137154	0.0136497	0.0142736	0.0142736	0.0141133	0.0142736	0.0142555	0.0142704	0.0143361	0.0142555	0.0142483	0.0143429	0.0142804	0.014453	0.0142655	0.0145607	0.0145607	0.0147307	0.0152149	0.0151381	0.0151381	0.0157058	0.0157058	0.015617	0.0129294	0.0129294	0.0124354	0.0129188	0.0131613	0.0131613	0.0128505	0.0136757	0.0129156	0.0133376	0.0137782	0.0133376	0.0143212	0.0153336	0.0145084	0.0148843	0.0150789	0.0144982	0.00655262
58.2917	0.014589	0.014589	0.0136497	0.0136497	0.0142079	0.0142079	0.0142079	0.0136497	0.0137154	0.0137222	0.0142736	0.0142079	0.0142555	0.0142555	0.0142555	0.0143361	0.0143429	0.0152822	0.0142804	0.0143461	0.0142655	0.0141858	0.0141858	0.014279	0.0147632	0.0151381	0.0152106	0.0153164	0.0153164	0.0156632	0.0131719	0.0131719	0.0131719	0.0131719	0.0132676	0.0131719	0.0131613	0.0134263	0.0135866	0.0137518	0.0137518	0.013659	0.0148415	0.0149917	0.0148152	0.0148046	0.0143212	0.0151396	0.00645256
58.2083	0.0137222	0.0146615	0.014589	0.0136497	0.0142079	0.0142079	0.0142079	0.0136497	0.0137154	0.0137154	0.0136497	0.0142736	0.0143361	0.0143361	0.0143361	0.0144086	0.0143361	0.0143361	0.0143461	0.0142655	0.0142655	0.0142655	0.0141858	0.0141858	0.0141858	0.0141858	0.0145607	0.0147263	0.0148032	0.0148032	0.0127971	0.0130994	0.013095	0.0129294	0.0129294	0.0126011	0.0125005	0.0125005	0.013506	0.0132622	0.0130091	0.0131719	0.013095	0.0130091	0.0130791	0.0125151	0.0132538	0.0125151	0.0143631
58.125	0.0137222	0.0136497	0.0137222	0.0146615	0.0146615	0.0146615	0.0137222	0.0137222	0.0136497	0.0137154	0.0136497	0.0136497	0.0137121	0.0137121	0.0136973	0.0141758	0.014328	0.0142555	0.0141858	0.0142655	0.0143515	0.0141858	0.0141858	0.0141858	0.0141858	0.0144284	0.0144284	0.0141858	0.0143515	0.0141858	0.0127202	0.0127202	0.0127246	0.0127246	0.0131719	0.0124354	0.0134963	0.0126011	0.0131719	0.0127202	0.0125545	0.013095	0.0129294	0.0130994	0.0128463	0.0132538	0.0128463	0.0128568	0.0142906
58.0417	0.0137222	0.0137222	0.0146615	0.0148341	0.0146615	0.0146615	0.0137222	0.0137222	0.0136497	0.0136497	0.0136497	0.0137154	0.0137778	0.0136901	0.0136176	0.0137698	0.0137847	0.014328	0.014453	0.014453	0.0143461	0.0141858	0.0141133	0.0141133	0.0143559	0.0143559	0.0143559	0.0144284	0.0143559	0.0143559	0.0127246	0.0133554	0.0124999	0.0130888	0.012678	0.012678	0.0131719	0.0133554	0.0128934	0.0128934	0.0133554	0.0133554	0.0128568	0.0128832	0.0126054	0.0128463	0.0128568	0.0128568	0.0140285
57.9583	0.0139572	0.0139572	0.0139572	0.0146685	0.0146685	0.0146685	0.0135567	0.0135498	0.0136223	0.0137847	0.0138504	0.0137847	0.0138504	0.0137847	0.0137847	0.0148965	0.0148965	0.0137847	0.0137847	0.0144086	0.0143429	0.0142483	0.0142483	0.0142483	0.0126342	0.0125545	0.0126477	0.0127246	0.0127246	0.0130994	0.0127246	0.0126054	0.0126054	0.013095	0.0130994	0.012482	0.0126477	0.0126477	0.0127971	0.0125691	0.0129439	0.0128714	0.0131274	0.0127945	0.012254	0.0127246	0.0129365	0.0128568	0.0130791
57.875	0.0139572	0.0118058	0.0118058	0.0125171	0.0115778	0.0125171	0.0137292	0.0146685	0.0146685	0.014724	0.0137847	0.0137847	0.0137847	0.0138504	0.0137847	0.0137847	0.0137847	0.0137698	0.0136973	0.0137698	0.0137847	0.0138504	0.0137698	0.0136901	0.012482	0.0126477	0.0126477	0.0127246	0.0126477	0.0130225	0.0130225	0.0127246	0.012482	0.0125545	0.012482	0.0127202	0.0125545	0.0127202	0.0130531	0.0125691	0.0125691	0.0125691	0.0124922	0.0125691	0.0123265	0.0127202	0.013095	0.0129294	0.0130091
57.7917	0.0118058	0.0118058	0.0118058	0.0125171	0.0125171	0.0125171	0.0125171	0.0146685	0.0135567	0.0137847	0.0148965	0.0148965	0.014724	0.0137847	0.0137847	0.0137847	0.0148965	0.0139572	0.0137847	0.014724	0.0137847	0.0137847	0.0137698	0.0137778	0.0120841	0.0119238	0.012482	0.0126477	0.0121663	0.0127246	0.0127246	0.0127246	0.0126477	0.012482	0.0127202	0.0125545	0.0127971	0.0125545	0.0127202	0.0123265	0.0125691	0.0125691	0.0125691	0.0124966	0.0128251	0.0130994	0.0126477	0.0130994	0.0128568
57.7083	0.0118058	0.0127451	0.0127451	0.0127451	0.0127451	0.0127451	0.0139572	0.0139572	0.014724	0.014724	0.0137847	0.0137847	0.0137847	0.0137847	0.0137847	0.0148965	0.0148965	0.0139572	0.0139572	0.0139572	0.0148965	0.0148965	0.0137847	0.0137847	0.0120841	0.0120035	0.0119238	0.0119238	0.012482	0.0119238	0.0119238	0.0119238	0.012482	0.0119238	0.0126477	0.012482	0.012482	0.012482	0.012482	0.012254	0.012254	0.0126288	0.0130994	0.0130994	0.0130888	0.0126054	0.0127743	0.0125286	0.0130128
57.625	0.0127451	0.0127451	0.0127451	0.0127451	0.0127451	0.0148965	0.0139572	0.0139572	0.0139572	0.0137847	0.0137847	0.0137847	0.0137847	0.014724	0.0148965	0.0148965	0.0127451	0.0148965	0.0148965	0.0148965	0.0137847	0.014724	0.0137847	0.0137847	0.0120184	0.0120035	0.0120035	0.0120035	0.0120035	0.0119238	0.0119238	0.012482	0.012482	0.012482	0.012482	0.0125545	0.012482	0.012482	0.012482	0.0123337	0.0123337	0.0126288	0.0128568	0.0130888	0.0126054	0.0136866	0.0134238	0.0131813	0.0130941
57.5417	0.0127451	0.0127451	0.0127451	0.0127451	0.0148965	0.0148965	0.0137847	0.0137847	0.0137847	0.0137847	0.0137847	0.014724	0.014724	0.014724	0.0137847	0.0137847	0.0137847	0.0137847	0.0139572	0.0139572	0.0137847	0.0137847	0.0136973	0.0137121	0.0120035	0.0120035	0.0120035	0.0119238	0.0119238	0.0119238	0.0125617	0.012482	0.012482	0.012482	0.012482	0.012482	0.012482	0.0125617	0.012482	0.0123337	0.0123337	0.0123337	0.0128568	0.0128568	0.0128568	0.0126054	0.0134238	0.0134238	0.0130172
57.4583	0.0126826	0.0148341	0.0148341	0.0144335	0.0144335	0.0134942	0.0138504	0.0137847	0.0137847	0.0137847	0.0137847	0.0137847	0.0137847	0.0137847	0.0138504	0.0138504	0.0137698	0.0137698	0.0121566	0.0121566	0.0120841	0.0120035	0.012076	0.0120035	0.0119238	0.0119238	0.0120035	0.0119238	0.0119238	0.0119238	0.012482	0.012482	0.0119238	0.012482	0.012482	0.012482	0.0127246	0.012482	0.012482	0.012254	0.012254	0.0126288	0.0128568	0.0128568	0.0128568	0.0128463	0.0123629	0.0128995	0.0128995
57.375	0.0126826	0.0137222	0.0137222	0.0146061	0.0136668	0.0134942	0.0137847	0.0137847	0.0138504	0.0137847	0.0139572	0.0139572	0.0139572	0.0137847	0.0137847	0.0138504	0.0137847	0.0137847	0.0121566	0.0121566	0.0120841	0.012076	0.0120035	0.0119238	0.0119238	0.0119238	0.0119238	0.0119238	0.0119238	0.0119238	0.0119238	0.0119238	0.0119238	0.0119238	0.012482	0.012482	0.012482	0.0125545	0.0125545	0.012254	0.0123337	0.012254	0.012482	0.0128568	0.0128568	0.0128568	0.0129188	0.0124354	0.0132606
57.2917	0.0117433	0.0148341	0.0137222	0.0136668	0.0136668	0.0134942	0.0137847	0.0137847	0.0138504	0.0137847	0.0137847	0.0148965	0.0137847	0.0139572	0.0137847	0.0137847	0.0139572	0.0137698	0.012076	0.0120035	0.0120841	0.0120841	0.012076	0.0119238	0.0119238	0.0120035	0.0119238	0.0119238	0.0119238	0.0120895	0.0119238	0.0119963	0.0119963	0.0119963	0.012482	0.0127971	0.0125545	0.0125545	0.012482	0.0123265	0.012254	0.012254	0.012482	0.012482	0.0128568	0.0129294	0.0129294	0.0129188	0.0129985
57.2083	0.0124546	0.0146061	0.0146061	0.0148341	0.0148341	0.0137222	0.0135567	0.0135567	0.0136223	0.0137847	0.0137847	0.0139572	0.0148965	0.0148965	0.0137847	0.0137847	0.0137847	0.0137847	0.0120909	0.0121566	0.0120035	0.0121566	0.0120035	0.0119238	0.0119238	0.0119238	0.0119238	0.0119238	0.0119238	0.0119238	0.0119238	0.0119963	0.0125545	0.0125545	0.0127271	0.0128068	0.0127271	0.0126342	0.0126342	0.0125545	0.0125545	0.0127271	0.0125937	0.0124211	0.0124868	0.0128874	0.0132622	0.0130896	0.0130091
57.125	0.0124546	0.0124546	0.0115153	0.0138948	0.0148341	0.0148341	0.0137292	0.0137292	0.0137292	0.0139572	0.0118058	0.0139572	0.0139572	0.0148965	0.0148965	0.0139572	0.0139572	0.0139572	0.0122635	0.0120909	0.0121566	0.0121566	0.012076	0.012076	0.012076	0.0119963	0.0119963	0.0119963	0.0119963	0.0119963	0.0119963	0.0119238	0.0119238	0.012076	0.0125545	0.0125545	0.0126342	0.0125545	0.0126342	0.0126342	0.0125545	0.0127271	0.0125788	0.0125937	0.0125937	0.0132622	0.0130239	0.0130896	0.0132622
57.0417	0.0124546	0.0124546	0.0124546	0.0117433	0.0126826	0.0126826	0.0125171	0.0125171	0.0115778	0.0139572	0.0118058	0.0127451	0.0118058	0.0127451	0.0127451	0.0118058	0.0118058	0.0139572	0.0122635	0.0122635	0.0122635	0.0122635	0.0122635	0.0122635	0.0121566	0.0121566	0.012076	0.0119963	0.0119963	0.0119963	0.0119963	0.0119963	0.012482	0.0127246	0.0125617	0.012482	0.0125545	0.0125545	0.0125545	0.0125545	0.0125545	0.0126342	0.0125788	0.0123265	0.0125937	0.0126342	0.0126342	0.0128874	0.0128874
56.9583	0.0125171	0.0115778	0.0125171	0.0127451	0.0127451	0.0127451	0.0127451	0.0127451	0.0127451	0.0118058	0.0118058	0.0118058	0.0118058	0.0118058	0.0118058	0.0118058	0.0118058	0.0118058	0.0127451	0.0139572	0.0118058	0.0118058	0.0118058	0.0139572	0.0122635	0.0122486	0.0100971	0.0122486	0.0122486	0.0122486	0.0137698	0.0137698	0.0136901	0.0136901	0.0142483	0.0137698	0.012076	0.0125545	0.0125545	0.0125545	0.0125545	0.0126342	0.0126342	0.0127148	0.0126342	0.0125545	0.0125545	0.0126342	0.0128874
56.875	0.0115778	0.0115778	0.0125171	0.0127451	0.0127451	0.0127451	0.0127451	0.0127451	0.0127451	0.0127451	0.0118058	0.0118058	0.0118058	0.0118058	0.0127451	0.0118058	0.0118058	0.0118058	0.0118058	0.0118058	0.0118058	0.0118058	0.0118058	0.0118058	0.0101777	0.0101777	0.0123292	0.0123292	0.0123292	0.0100971	0.0139423	0.0139423	0.0138626	0.0139572	0.0139423	0.0140229	0.012076	0.0119963	0.0128068	0.0128874	0.0126342	0.0127148	0.0125545	0.0125545	0.0126342	0.0126342	0.0125545	0.0126342	0.0127148
56.7917	0.0115778	0.0115778	0.0125171	0.0127451	0.0127451	0.0127451	0.0127451	0.0127451	0.0127451	0.0127451	0.0118058	0.0118058	0.0118058	0.0127451	0.0127451	0.0118058	0.0127451	0.0118058	0.0118058	0.0118058	0.0118058	0.0118058	0.0118058	0.0118058	0.0101777	0.0101777	0.0101777	0.010112	0.010112	0.0101777	0.0117909	0.0117909	0.0139423	0.0139423	0.0140229	0.0140229	0.0122486	0.0122486	0.0122486	0.0123292	0.0122635	0.0123292	0.0119963	0.012076	0.0120841	0.0127148	0.0127148	0.0126342	0.0120909
56.7083	0.0118444	0.0125171	0.0125171	0.0127451	0.0127451	0.0127451	0.0118058	0.0127451	0.0127451	0.0127451	0.0127451	0.0118058	0.0118058	0.0118058	0.0127451	0.0127451	0.0127451	0.0127451	0.0118058	0.0118058	0.0118058	0.0118058	0.0118058	0.0118715	0.0101777	0.0100971	0.0100971	0.0100971	0.0101777	0.0122486	0.0117909	0.0138626	0.0140229	0.0140229	0.0145811	0.0145811	0.0122486	0.0122486	0.0121566	0.0121566	0.012076	0.0121566	0.0123292	0.0128217	0.0120909	0.012076	0.0121566	0.012076	0.0119963
56.625	0.0115778	0.0125171	0.0125171	0.0127451	0.0127451	0.0127451	0.0127451	0.0118058	0.0127451	0.0127451	0.0127451	0.0127451	0.0118058	0.0118058	0.0118058	0.0118058	0.0118058	0.0127451	0.0118058	0.0118058	0.0118058	0.0118058	0.0118058	0.0118715	0.0101777	0.0101777	0.0100971	0.0100971	0.0100971	0.0100971	0.0117112	0.0118058	0.0118715	0.0139572	0.0139572	0.0139572	0.0123292	0.012076	0.0119963	0.012076	0.0119963	0.0119963	0.0121566	0.0123292	0.0123292	0.0122486	0.0121566	0.0121566	0.0123292
56.5417	0.0118444	0.0125171	0.0125171	0.0127451	0.0127451	0.0127451	0.0118058	0.0127451	0.0127451	0.0127451	0.0127451	0.0118058	0.0118058	0.0127451	0.0118058	0.0118058	0.0118058	0.0118058	0.0118058	0.0118058	0.0118058	0.0118058	0.0118715	0.0118058	0.0101777	0.0100971	0.0100971	0.0100971	0.0100971	0.0100174	0.0118715	0.0118715	0.0118058	0.0118058	0.0118058	0.0139572	0.0123292	0.0122635	0.0122635	0.0121566	0.0122635	0.0122635	0.0122635	0.0122635	0.0122635	0.0123292	0.0122635	0.0122635	0.0123292
56.4583	0.0118444	0.0118444	0.0127837	0.0125171	0.0125171	0.0125171	0.0125171	0.0125171	0.0125171	0.0118058	0.0127451	0.0127451	0.010112	0.0110513	0.010112	0.010112	0.010112	0.010112	0.010112	0.010112	0.010112	0.010112	0.010112	0.010112	0.010112	0.010112	0.010112	0.0101777	0.0101777	0.0100971	0.010487	0.0104213	0.0104213	0.0104213	0.0104213	0.0104213	0.0118058	0.0118058	0.0139572	0.0118058	0.0118058	0.0118058	0.0118058	0.0118058	0.0118058	0.0118058	0.0118058	0.0118058	0.010112
56.375	0.0130105	0.0118444	0.0127837	0.0127837	0.0125171	0.0125171	0.0125171	0.0125171	0.0125171	0.0127451	0.0127451	0.0127451	0.0110513	0.0110513	0.0110513	0.0110513	0.010112	0.010112	0.010112	0.010112	0.010112	0.0101777	0.0101777	0.010112	0.010112	0.010112	0.010112	0.010112	0.0100174	0.010112	0.0104213	0.0104213	0.0104213	0.0104213	0.0104213	0.0104213	0.0118058	0.0118058	0.0118058	0.0118058	0.0118058	0.0118058	0.0118058	0.0118058	0.0118058	0.0118058	0.0118058	0.0118058	0.010112
56.2917	0.0130105	0.0130105	0.0118444	0.0130105	0.0118444	0.0127837	0.0125171	0.0125171	0.0115778	0.0127451	0.0127451	0.0127451	0.0110513	0.0110513	0.0110513	0.010112	0.010112	0.010112	0.010112	0.010112	0.010112	0.0100971	0.0101777	0.0101777	0.010112	0.010112	0.010112	0.010112	0.010112	0.010112	0.0104213	0.0104213	0.0104213	0.0104213	0.0104213	0.0104213	0.0118058	0.0118058	0.0118058	0.0118058	0.0118058	0.0118058	0.0118058	0.0118058	0.0118058	0.0118058	0.0118058	0.0118058	0.010112
56.2083	0.0123951	0.0123951	0.0123951	0.0123951	0.0130105	0.0118444	0.0127837	0.0115778	0.0125171	0.0127451	0.0120724	0.0120724	0.0110513	0.0103787	0.011318	0.010112	0.010112	0.010112	0.010112	0.010112	0.0101777	0.010112	0.0101777	0.0101777	0.0101777	0.010112	0.0101777	0.010112	0.010112	0.010112	0.0104213	0.0104213	0.0104213	0.0104213	0.0104213	0.0104213	0.0118058	0.0118058	0.0118058	0.0118058	0.0118058	0.0118715	0.0118058	0.0118058	0.0118058	0.0118058	0.0118058	0.0118058	0.010112
56.125	0.0123951	0.0123951	0.0123951	0.0123951	0.0123951	0.0123951	0.0124608	0.0124608	0.0130105	0.0126231	0.0126231	0.0126231	0.0109293	0.0109293	0.010995	0.0116104	0.0115447	0.0115447	0.010995	0.010995	0.0116104	0.0116104	0.0102841	0.0101777	0.0101777	0.0101777	0.0100971	0.010112	0.010112	0.010112	0.0104213	0.0104213	0.0104213	0.0104213	0.0104213	0.0104213	0.0118058	0.0118058	0.0118058	0.0118058	0.0118058	0.0118058	0.0118058	0.0118058	0.0118058	0.0118058	0.0118058	0.0118058	0.010112
56.0417	0.00983638	0.00983638	0.0123951	0.00983638	0.00990208	0.00990208	0.0123951	0.0124608	0.0124608	0.0126231	0.0126231	0.0126231	0.0109293	0.0109293	0.0109293	0.0109293	0.0109293	0.010995	0.010995	0.010995	0.010995	0.010995	0.0116104	0.0115307	0.0104444	0.0100971	0.010112	0.010112	0.010112	0.010112	0.0104213	0.0104213	0.0104213	0.0104213	0.0104213	0.0104213	0.0118058	0.0118058	0.0118058	0.0118058	0.0118058	0.0118058	0.0118058	0.0118058	0.0118058	0.0118058	0.0118058	0.0118058	0.010112
55.9583	0.0107013	0.00814264	0.00820834	0.00820834	0.00820834	0.00820834	0.00820834	0.00820834	0.00820834	0.00843635	0.00843635	0.00843635	0.00890135	0.00890135	0.01146	0.01146	0.01146	0.0113803	0.0109153	0.0109153	0.010995	0.010995	0.010995	0.010995	0.0102841	0.0104444	0.010112	0.010112	0.010112	0.010112	0.010112	0.010112	0.010112	0.010112	0.010112	0.010112	0.010112	0.010112	0.010112	0.010112	0.010112	0.010112	0.0118058	0.0118058	0.0118058	0.0118058	0.0127451	0.0118058	0.0118058
55.875	0.00814264	0.00814264	0.00785058	0.00785058	0.00791628	0.00820834	0.00820834	0.00820834	0.00820834	0.00843635	0.00843635	0.00843635	0.01146	0.01146	0.01146	0.01146	0.0113803	0.0113803	0.0109153	0.0109153	0.0109153	0.0109153	0.0109153	0.0109153	0.0115307	0.0116104	0.0103787	0.010112	0.010112	0.010112	0.0101777	0.010112	0.010112	0.010112	0.010112	0.010112	0.010112	0.010112	0.010112	0.010112	0.010112	0.010112	0.0118058	0.0118058	0.0118058	0.0127451	0.0127451	0.0127451	0.0118058
55.7917	0.00820834	0.00820834	0.00791628	0.00791628	0.00791628	0.00759621	0.00820834	0.00820834	0.00820834	0.00843635	0.00843635	0.00843635	0.01146	0.01146	0.01146	0.0113803	0.0113803	0.0113803	0.0109153	0.0109153	0.0109153	0.0109153	0.0109153	0.0109153	0.0103638	0.0103638	0.0104444	0.010112	0.010112	0.010112	0.010112	0.010112	0.010112	0.010112	0.010112	0.010112	0.010112	0.010112	0.010112	0.010112	0.010112	0.010112	0.0118058	0.0118058	0.0118058	0.0118058	0.0127451	0.0127451	0.0127451
55.7083	0.00820834	0.00820834	0.00759621	0.00791628	0.00759621	0.00791628	0.00820834	0.00820834	0.00820834	0.00820834	0.00812865	0.00812865	0.00882165	0.00890135	0.0113803	0.00882165	0.00882165	0.00882165	0.00835665	0.0109153	0.0109153	0.0109153	0.0109153	0.010995	0.0115307	0.0115307	0.0103638	0.0103638	0.0104444	0.0103787	0.0101777	0.010112	0.010112	0.010112	0.010112	0.010112	0.010112	0.010112	0.010112	0.010112	0.010112	0.010112	0.0118058	0.0118058	0.0118058	0.0120724	0.0118058	0.0118058	0.0118058
55.625	0.00820834	0.00820834	0.00820834	0.00820834	0.00820834	0.00791628	0.00820834	0.00820834	0.00820834	0.00820834	0.00820834	0.00812865	0.00882165	0.00882165	0.00882165	0.00882165	0.00882165	0.00882165	0.00835665	0.0109153	0.0109153	0.0109153	0.0109153	0.0109153	0.0115307	0.0115307	0.0102841	0.0102841	0.0104444	0.0101777	0.0101777	0.0101777	0.010112	0.010112	0.010112	0.0104444	0.010112	0.010112	0.010112	0.010112	0.010112	0.010112	0.0118058	0.0127451	0.0130117	0.0120724	0.0120724	0.0120724	0.0118058
55.5417	0.00837118	0.00812865	0.00820834	0.00791628	0.00791628	0.00791628	0.00791628	0.00791628	0.0077411	0.0077411	0.00742102	0.00812865	0.00882165	0.00882165	0.00882165	0.00882165	0.00882165	0.00882165	0.00835665	0.0109153	0.0109153	0.00835665	0.00835665	0.0109153	0.0109153	0.0115307	0.0115307	0.0102841	0.0103638	0.0102841	0.0101777	0.0104444	0.0103787	0.0103638	0.0103787	0.0104444	0.0104444	0.0103787	0.010112	0.010112	0.0110513	0.0110513	0.0127451	0.0127451	0.0130117	0.0130117	0.0126231	0.0130117	0.0127451
55.4583	0.00875931	0.00859365	0.00859365	0.00859365	0.00838129	0.00806121	0.00838129	0.00838129	0.0082061	0.0084341	0.0084341	0.00811403	0.00882165	0.00882165	0.00882165	0.00882165	0.00882165	0.00882165	0.00882165	0.00882165	0.00882165	0.00898731	0.00882165	0.0113803	0.0113803	0.0113803	0.0120754	0.0119957	0.0107491	0.0107491	0.0104444	0.0104444	0.010112	0.0103787	0.0104444	0.0103638	0.0103638	0.0103638	0.0116104	0.0104444	0.0103787	0.010112	0.0103787	0.0103787	0.0103787	0.0103787	0.0109293	0.0103787	0.011318
55.375	0.00875931	0.00859365	0.00875931	0.00859365	0.0082061	0.0082061	0.00838129	0.00838129	0.0082061	0.0084341	0.0084341	0.0084341	0.00859976	0.00906418	0.00898731	0.00882165	0.00882165	0.00882165	0.00882165	0.00906418	0.00882165	0.0113803	0.0113803	0.0113803	0.0113803	0.0113803	0.0113803	0.0113803	0.0120754	0.0120754	0.010112	0.0104444	0.0104444	0.010112	0.0104444	0.0103787	0.0104444	0.0103638	0.0103638	0.0104444	0.0103787	0.0103787	0.0103787	0.0103787	0.0103787	0.0115447	0.0115447	0.0103787	0.0103787
55.2917	0.00883618	0.00883618	0.00859365	0.00859365	0.00875931	0.00859365	0.00883618	0.00875931	0.0082061	0.0084341	0.00898731	0.00859976	0.00835656	0.00898731	0.00898731	0.00898731	0.00882165	0.00882165	0.00882165	0.00890135	0.00882165	0.00882165	0.0113803	0.0113803	0.0113803	0.0113803	0.0113803	0.0113803	0.0113803	0.0119957	0.0115307	0.0115307	0.0115307	0.0115307	0.0104444	0.0116104	0.0103638	0.0116104	0.0103638	0.0104444	0.0104444	0.0116104	0.0116104	0.0103787	0.0115447	0.0109293	0.0115447	0.0103787	0.0103787
55.2083	0.00906418	0.00906418	0.00906418	0.00906418	0.00898731	0.00906418	0.00906418	0.00906418	0.00867664	0.00906418	0.00859976	0.00859976	0.00867664	0.00835656	0.00906418	0.00898731	0.00898731	0.00906418	0.00882165	0.00882165	0.00882165	0.00882165	0.0113803	0.0113803	0.0113803	0.0113803	0.0113803	0.0113803	0.0113803	0.0113803	0.0109153	0.0102841	0.0104444	0.0102841	0.0115307	0.0116104	0.0104444	0.0115307	0.0116104	0.0116104	0.0116104	0.0116104	0.0104444	0.0103787	0.010995	0.0116104	0.0116104	0.0104444	0.0103787
55.125	0.00906418	0.00898731	0.00898731	0.00906418	0.00906418	0.00906418	0.00906418	0.00906418	0.00932017	0.00867664	0.00893262	0.00893262	0.00867664	0.00859976	0.00859976	0.00867664	0.00835656	0.00882165	0.00906418	0.00882165	0.00882165	0.00882165	0.0113803	0.0113803	0.01146	0.0113803	0.0113803	0.01146	0.01146	0.01146	0.010995	0.0116104	0.010995	0.0116104	0.0109153	0.0116104	0.0109153	0.0109153	0.010995	0.010995	0.010995	0.0116104	0.0109153	0.0103638	0.0116104	0.0103638	0.0103638	0.0103638	0.0101777
55.0417	0.00882165	0.00882165	0.00898731	0.00906418	0.00906418	0.00906418	0.00923306	0.00862524	0.00862524	0.00791762	0.00791762	0.00932017	0.00932017	0.00906418	0.00867664	0.00867664	0.0084341	0.00882165	0.00882165	0.00882165	0.00882165	0.00882165	0.0113803	0.0113803	0.0113803	0.00882165	0.00882165	0.00882165	0.01146	0.01146	0.0103638	0.0103638	0.010995	0.0109153	0.0109153	0.0109153	0.0109153	0.010995	0.010995	0.010995	0.010995	0.0116104	0.0109153	0.0116104	0.0116104	0.0115307	0.0103638	0.0102841	0.0101777
54.9583	0.0090497	0.0090497	0.00912657	0.00912657	0.00912657	0.00912657	0.00923306	0.00807711	0.00807711	0.00846466	0.00846466	0.00791762	0.00932017	0.00906418	0.00906418	0.00882165	0.00898731	0.00882165	0.00882165	0.00882165	0.00890135	0.00882165	0.00882165	0.0113803	0.0113803	0.01146	0.0113803	0.01146	0.01146	0.01146	0.01146	0.0113803	0.01146	0.01146	0.01146	0.0120754	0.01146	0.01146	0.01146	0.01146	0.01146	0.01146	0.0120754	0.0109094	0.0107491	0.0106427	0.0105621	0.0105621	0.0102841
54.875	0.00912657	0.00912657	0.00912657	0.00912657	0.00912657	0.00938256	0.00893262	0.00852544	0.00807711	0.00846466	0.00846466	0.00846466	0.00862524	0.00846466	0.00906418	0.00898731	0.00906418	0.00882165	0.00882165	0.00890135	0.00882165	0.00882165	0.00882165	0.01146	0.0113943	0.0113943	0.0113943	0.01146	0.01146	0.0113803	0.0113803	0.00882165	0.0113803	0.0119957	0.01146	0.01146	0.0120754	0.0120754	0.01146	0.0113803	0.01146	0.0120754	0.0120754	0.0107491	0.0108288	0.0109094	0.0109094	0.0106427	0.0101777
54.7917	0.0090497	0.00912657	0.00912657	0.00912657	0.00938256	0.00938256	0.00923306	0.00846466	0.00846466	0.00846466	0.00846466	0.00923306	0.00846466	0.00923306	0.00906418	0.00898731	0.00906418	0.00906418	0.00906418	0.00882165	0.01146	0.01146	0.01146	0.01146	0.0113943	0.0113943	0.0113943	0.0113943	0.0113943	0.01146	0.01146	0.01146	0.0113803	0.0113803	0.01146	0.0113803	0.0120754	0.01146	0.01146	0.0120754	0.0120754	0.0108288	0.0107491	0.0107491	0.0107491	0.0108288	0.0105621	0.0105621	0.0100971
54.7083	0.00888404	0.00912657	0.00938256	0.00929544	0.00929544	0.00938256	0.00932017	0.00932017	0.00846466	0.00862524	0.00846466	0.00846466	0.00846466	0.00932017	0.00932017	0.00906418	0.0116229	0.011546	0.0113803	0.0113803	0.0113803	0.0113803	0.01146	0.0113943	0.0113943	0.0113943	0.0120097	0.0108437	0.0108437	0.0120097	0.0108437	0.0120754	0.0120754	0.0108288	0.0108437	0.0108437	0.01146	0.01146	0.01146	0.01146	0.0120754	0.0119957	0.0119957	0.0119957	0.0119957	0.0107491	0.0105621	0.0107491	0.0102841
54.625	0.00888404	0.0090497	0.0116853	0.00852705	0.00929544	0.0116853	0.0116229	0.00932017	0.0118789	0.00846466	0.00846466	0.00923306	0.00862524	0.00846466	0.00932017	0.0116229	0.0116229	0.0116229	0.0113803	0.0113803	0.0113803	0.0113803	0.01146	0.0120097	0.0120097	0.0120097	0.0108437	0.0108437	0.0108437	0.0108437	0.0108437	0.0108437	0.010577	0.010577	0.010577	0.010577	0.0108437	0.0109094	0.010577	0.0109094	0.0107491	0.0120754	0.01146	0.01146	0.0120754	0.0120754	0.0120754	0.010577	0.010112
54.5417	0.0120009	0.0114427	0.00912657	0.00938256	0.0119412	0.0119412	0.0116229	0.00906418	0.00923306	0.00846466	0.00923306	0.00846466	0.0117917	0.0117917	0.0116229	0.0118789	0.0116229	0.011546	0.0113803	0.0113803	0.0113803	0.0113803	0.01146	0.0120754	0.0120097	0.0120097	0.0108437	0.0108437	0.0120754	0.0120097	0.0108437	0.0108437	0.0108437	0.010577	0.010577	0.010577	0.010577	0.010577	0.0108437	0.0108288	0.0108288	0.0108288	0.0120754	0.01146	0.0120754	0.0120754	0.0109094	0.010577	0.010112
54.4583	0.0123652	0.0120009	0.0114427	0.0116084	0.00912657	0.0119412	0.0116853	0.0116853	0.0118541	0.00929544	0.00852705	0.0118541	0.0118541	0.0118541	0.0119412	0.0119412	0.0116853	0.0116084	0.0116084	0.0120581	0.0120581	0.0108115	0.0108115	0.0109717	0.0109717	0.010906	0.0106394	0.0106394	0.010906	0.010906	0.0108437	0.0108437	0.0108437	0.0108437	0.0108437	0.010577	0.010577	0.010577	0.010577	0.0108437	0.0108288	0.0108288	0.0108288	0.01146	0.0109094	0.0108437	0.0108437	0.010577	0.0105621
54.375	0.0119469	0.0123652	0.0120009	0.0114427	0.0117898	0.0116853	0.0116853	0.0118541	0.0116853	0.0118541	0.0118541	0.0118541	0.0118541	0.0119412	0.0119412	0.0119412	0.0123007	0.011054	0.0108115	0.0109771	0.0108115	0.0108115	0.0108115	0.0106245	0.0109717	0.010906	0.0106394	0.0106394	0.0106394	0.0106394	0.010577	0.0120097	0.0108437	0.0108437	0.0108437	0.010577	0.010577	0.0108288	0.0109094	0.0109094	0.0109094	0.0108288	0.0109094	0.010577	0.010577	0.010577	0.010577	0.0105621	0.0105621
54.2917	0.0132735	0.0125623	0.0129806	0.0126163	0.0114427	0.0116084	0.0118541	0.0116853	0.0119412	0.0119412	0.0119412	0.0119412	0.0119412	0.0118541	0.0125567	0.0125567	0.011054	0.0107874	0.0107874	0.0105448	0.0105448	0.0105448	0.0108912	0.0105448	0.0109717	0.0106394	0.0106394	0.0106394	0.0106394	0.0106394	0.010577	0.010577	0.010577	0.010577	0.010577	0.010577	0.010577	0.0108437	0.0108288	0.0108288	0.0106427	0.0106427	0.0106427	0.0106427	0.0106427	0.010577	0.0104824	0.0104824	0.0105621
54.2083	0.00695363	0.00659568	0.00659568	0.0117339	0.0126163	0.0122238	0.0123007	0.0116853	0.0116853	0.00938256	0.0119412	0.0119412	0.0119412	0.0125567	0.01131	0.010826	0.0105593	0.0105593	0.0107874	0.0105448	0.0105448	0.0105448	0.0105448	0.0105448	0.0106245	0.0107051	0.0107051	0.0107051	0.0106394	0.0106394	0.010577	0.010577	0.010577	0.010577	0.010577	0.010577	0.0106427	0.0106427	0.0106427	0.0106427	0.0106427	0.0106427	0.0106427	0.010577	0.010577	0.0104824	0.0104824	0.0104824	0.0104824
54.125	0.0102937	0.0111369	0.00695363	0.012642	0.0124972	0.0119101	0.0113697	0.011054	0.0122238	0.0116853	0.0119412	0.0125567	0.0125567	0.01131	0.0112229	0.0105593	0.0105593	0.0105593	0.0107874	0.0107874	0.0105448	0.0105448	0.0105448	0.0105448	0.0106245	0.0107051	0.0107051	0.0106394	0.0106394	0.0106394	0.010577	0.010577	0.010577	0.010577	0.0108437	0.010577	0.0106427	0.0106427	0.0106427	0.0106427	0.010577	0.0106427	0.010577	0.010577	0.0104824	0.0104824	0.0104824	0.0104824	0.0104824
54.0417	0.0110995	0.010894	0.0075356	0.0121871	0.0121871	0.0120757	0.0117445	0.0108115	0.0120581	0.0120581	0.0123007	0.01131	0.01131	0.0112229	0.011054	0.0107491	0.0105593	0.0105593	0.0107874	0.0107874	0.0105448	0.0105448	0.0105448	0.0105448	0.0105448	0.0107051	0.0106394	0.0106394	0.0106394	0.0106394	0.010577	0.010577	0.010577	0.0106427	0.0106427	0.0105621	0.0106427	0.0106427	0.0106427	0.0106427	0.0106427	0.010577	0.010577	0.0104824	0.0104824	0.0104824	0.0104824	0.0104824	0.0104824
53.9583	0.00760454	0.00790544	0.00376446	0.0114507	0.0113717	0.00854524	0.0130085	0.012554	0.0107491	0.0119957	0.0109147	0.0106481	0.010725	0.0109916	0.010725	0.010497	0.0104201	0.010497	0.0107874	0.0105448	0.0105448	0.0105448	0.0105448	0.0105448	0.0106245	0.0107051	0.0106394	0.0106394	0.0106394	0.0106394	0.0106394	0.0106394	0.0107051	0.0106245	0.0106245	0.0106245	0.0105621	0.0105621	0.0106427	0.0106427	0.0106427	0.0106427	0.0104824	0.0104824	0.0104824	0.0104824	0.0104824	0.0104824	0.0104824
53.875	0.00716231	0.0084401	0.0036721	0.00997668	0.0105954	0.007379	0.0133329	0.0114676	0.0107491	0.0108288	0.0107491	0.0106481	0.0106481	0.0106481	0.0106481	0.010497	0.010497	0.010497	0.0107874	0.0105448	0.0105448	0.0105448	0.0105448	0.0106245	0.0107051	0.0106245	0.0106394	0.0106394	0.0106394	0.0107051	0.0106394	0.0107051	0.0106245	0.0106245	0.0106245	0.0106245	0.0105621	0.0105621	0.0105621	0.0106427	0.0105621	0.0104824	0.0104824	0.0104824	0.0104824	0.0104824	0.0104824	0.0104824	0.0104824
53.7917	0.00828745	0.00863958	0.00677842	0.007379	0.00971004	0.0106231	0.0121246	0.0112828	0.0112009	0.011387	0.0107491	0.0104824	0.0104824	0.0104824	0.0106481	0.0102544	0.010497	0.010497	0.0105448	0.0105448	0.0105448	0.0105448	0.0106245	0.0107051	0.0107051	0.0107051	0.0106394	0.0106394	0.0107051	0.0106394	0.0106245	0.0106245	0.0106245	0.0106245	0.0106245	0.0106245	0.0105621	0.0105621	0.0105621	0.0105621	0.0104824	0.0104824	0.0104824	0.0104824	0.0104824	0.0104824	0.0104824	0.0104824	0.0104824
53.7083	0.00812544	0.0078397	0.0038977	0.00448338	0.0080306	0.00841042	0.00916244	0.00573537	0.00587751	0.0104824	0.0105621	0.0104824	0.0104824	0.0104824	0.010725	0.010725	0.0104824	0.0104824	0.0105448	0.0105448	0.0105448	0.0105448	0.0107051	0.0106245	0.0104771	0.0104771	0.0104114	0.0104114	0.0104114	0.0103965	0.0103965	0.0103965	0.0103168	0.0103168	0.0103168	0.0103168	0.0102544	0.0102544	0.0102544	0.0104201	0.0102544	0.0102544	0.0102544	0.0102544	0.0102544	0.0104824	0.0104824	0.0104824	0.0106481
53.625	0.0077121	0.00762461	0.00658591	0.00904592	0.00871351	0.0080306	0.00980889	0.00580107	0.00538357	0.0111203	0.0106427	0.0105621	0.0104824	0.0106481	0.0106481	0.0104824	0.0104824	0.0104824	0.0105448	0.0105448	0.0105448	0.0107051	0.0106245	0.0107051	0.0104771	0.0104114	0.0104114	0.0104114	0.0103965	0.0103965	0.0103168	0.0103168	0.0103168	0.0103168	0.0103168	0.0103168	0.0102544	0.0102544	0.010497	0.010497	0.0102544	0.0102544	0.0102544	0.0102544	0.0102544	0.0104824	0.0104824	0.0106481	0.0104824
53.5417	0.0114262	0.0115868	0.0109829	0.00854249	0.005408	0.00597213	0.00517123	0.00505247	0.00538357	0.0115101	0.0112009	0.0105621	0.0104824	0.0106481	0.0104824	0.0104824	0.0104824	0.0104824	0.0105448	0.0107051	0.0106245	0.0106245	0.0106245	0.0106245	0.0103965	0.0104114	0.0104114	0.0103965	0.0103965	0.0103965	0.0103168	0.0103168	0.0103168	0.0103168	0.0103168	0.0103168	0.0102544	0.010497	0.010497	0.0104201	0.0102544	0.0102544	0.0102544	0.0102544	0.0102544	0.0104824	0.0106481	0.0104824	0.0104824
53.4583	0.0101418	0.010511	0.0107776	0.0118111	0.00435712	0.00388822	0.00445217	0.00416507	0.0047923	0.0111108	0.0100174	0.0100174	0.0100174	0.0100174	0.0101831	0.0100174	0.0100971	0.0100174	0.00988402	0.00994972	0.00994972	0.00994972	0.00994972	0.00994972	0.00988402	0.00988402	0.00994972	0.00986913	0.00986913	0.00978943	0.0102544	0.0102544	0.0102544	0.0102544	0.0102544	0.010497	0.0105593	0.0105593	0.0104825	0.0103168	0.0104825	0.0104825	0.0102544	0.0102544	0.0102544	0.0104201	0.0102544	0.0102544	0.00978943
53.375	0.0100313	0.0103354	0.010511	0.0114221	0.00834986	0.0036465	0.00770504	0.0074384	0.00403905	0.0106553	0.0100174	0.0100971	0.0100174	0.0100174	0.0101831	0.0100174	0.0101777	0.0100971	0.00988402	0.00994972	0.00988402	0.00994972	0.00988402	0.00988402	0.00994972	0.00994972	0.00994972	0.00994972	0.00986913	0.00986913	0.0102544	0.0102544	0.0102544	0.0102544	0.0104201	0.0104201	0.0103168	0.0103168	0.0103168	0.0104825	0.0103168	0.0103168	0.0102544	0.0102544	0.0102544	0.0102544	0.0102544	0.0102544	0.00978943
53.2917	0.00658151	0.0101418	0.010511	0.0116156	0.00821898	0.0036465	0.00415781	0.00808485	0.00472196	0.0109505	0.0105756	0.0100971	0.0100174	0.0101831	0.01026	0.0100174	0.0101777	0.0101777	0.00988402	0.00988402	0.00988402	0.00988402	0.00988402	0.00994972	0.00994972	0.00994972	0.0120206	0.00994972	0.00994972	0.00978943	0.0102544	0.0103341	0.0102544	0.0102544	0.0102544	0.0102544	0.0103168	0.0103168	0.0103168	0.0103168	0.0103168	0.0103168	0.0102544	0.0102544	0.0102544	0.0102544	0.0102544	0.0102544	0.00978943
53.2083	0.00662739	0.0102928	0.010662	0.0106744	0.00658151	0.00279329	0.00418553	0.00486844	0.00472196	0.0110565	0.0105756	0.0100971	0.0100971	0.0100174	0.0105756	0.0100174	0.0100174	0.0101777	0.00994972	0.00994972	0.00994972	0.00988402	0.00994972	0.00986913	0.00994972	0.00994972	0.00986913	0.0121012	0.0121012	0.0121012	0.0124856	0.0104147	0.0102544	0.0102544	0.0102544	0.0102544	0.0103168	0.0103168	0.0103168	0.0103168	0.0103168	0.0103168	0.0102544	0.0102544	0.0102544	0.0102544	0.0102544	0.0102544	0.00978943
53.125	0.00784546	0.0102928	0.0103229	0.01085	0.00671832	0.00368358	0.00401133	0.00472196	0.00478766	0.0109931	0.0109505	0.0105756	0.0105756	0.0106553	0.0100174	0.0101831	0.0101831	0.0100174	0.00986913	0.00986913	0.00994972	0.00978943	0.00994972	0.00986913	0.00994972	0.00994972	0.00994972	0.0120206	0.0121012	0.0121012	0.0124059	0.0124059	0.0124059	0.0124059	0.0102544	0.0102544	0.0103168	0.0103168	0.0103168	0.0103168	0.0103168	0.0103168	0.0102544	0.0102544	0.0102544	0.0102544	0.0102544	0.0102544	0.00978943
53.0417	0.00715579	0.0101823	0.0104864	0.01085	0.00580657	0.00335072	0.00457618	0.00472196	0.00520748	0.0111113	0.0104565	0.0108182	0.0105756	0.0105756	0.0105756	0.0100174	0.0101831	0.01026	0.010032	0.00978943	0.00978943	0.00978943	0.00986913	0.00994972	0.00986913	0.0121012	0.0121012	0.011848	0.0121012	0.0121012	0.0122333	0.0124059	0.0124059	0.0124059	0.0124059	0.0124059	0.0103168	0.0103168	0.0103168	0.0103168	0.0103168	0.0103168	0.0102544	0.0102544	0.0102544	0.0102544	0.0102544	0.0102544	0.00978943
52.9583	0.00107451	0.00419983	0.00450385	0.0048675	0.00031231	0.00157237	0.00796687	0.00866387	0.0118136	0.014512	0.0150484	0.0147978	0.012435	0.0122694	0.0122694	0.0120414	0.0114832	0.0136346	0.0138147	0.0138147	0.0138147	0.0137378	0.0135722	0.0133996	0.0134874	0.0134068	0.0135599	0.0135599	0.0135599	0.0133996	0.0120776	0.0121573	0.0122502	0.0122502	0.0123299	0.0123299	0.0120206	0.00994972	0.00978943	0.0120206	0.0120206	0.00994972	0.00978943	0.00978943	0.00978943	0.0097085	0.0118599	0.0118599	0.0118599
52.875	0.000433348	0.00431028	0.00450385	0.0046919	0.000643891	0.0011083	0.00804374	0.00853299	0.0125909	0.0147797	0.0140361	0.01453	0.0125119	0.0125119	0.0144208	0.012207	0.0141928	0.0137046	0.0135653	0.0135653	0.0133996	0.0135653	0.0134928	0.0135696	0.0133271	0.0133271	0.0134068	0.0134068	0.0133271	0.0134793	0.0121573	0.0120776	0.0120776	0.0120776	0.0120776	0.0122502	0.0119409	0.00978943	0.0119409	0.0120206	0.0119409	0.0119409	0.0119409	0.0119409	0.0121065	0.0119299	0.0119299	0.0119299	0.0118531
52.7917	0.000788035	0.000493422	0.00467945	0.000505875	0.000415526	0.00071942	0.00809446	0.0119345	0.0123731	0.014512	0.01453	0.0163066	0.0144208	0.0122694	0.0144208	0.0142628	0.0131051	0.0137046	0.0135696	0.0138256	0.0131307	0.0138256	0.0135696	0.0134928	0.0135722	0.0135696	0.0135696	0.0134928	0.0135653	0.0133996	0.0120776	0.0120776	0.0122433	0.0120776	0.0120776	0.0122433	0.0124991	0.0119409	0.0121834	0.0121834	0.0121834	0.0120109	0.0120109	0.0120109	0.0120109	0.0119299	0.0118574	0.0119299	0.0118574
52.7083	0.00143166	0.00143166	0.00143166	0.00111093	0.00120329	0.00143166	0.00806551	0.0095266	0.00560965	0.0152066	0.0146231	0.0142483	0.014328	0.0144086	0.014328	0.0139478	0.0139478	0.0140203	0.0135696	0.0141279	0.0129832	0.0136889	0.0129701	0.0136008	0.0143692	0.0143692	0.0143838	0.0138981	0.0138981	0.0138256	0.0121708	0.0121708	0.0122477	0.0123202	0.0122477	0.012489	0.0120109	0.0121834	0.0121834	0.0121834	0.0124394	0.0123523	0.0124394	0.0114113	0.0119695	0.0114113	0.0107937	0.011556	0.011556
52.625	0.00558321	0.00558321	0.00506412	0.00506412	0.00549473	0.00549473	0.00806551	0.0121	0.00691967	0.0146657	0.0145506	0.0142555	0.0143361	0.0142555	0.0141758	0.0139478	0.0139478	0.0141903	0.0141279	0.0141279	0.0143838	0.0135696	0.0141279	0.0144564	0.0130557	0.0135283	0.0132598	0.0129701	0.0138981	0.0138981	0.0123202	0.0123202	0.0125036	0.0125036	0.0130619	0.0118087	0.0120109	0.0124394	0.0124394	0.0123027	0.0123027	0.011801	0.0108662	0.0107937	0.0113519	0.0113519	0.0113519	0.0113519	0.0113519
52.5417	0.00549473	0.00558321	0.00549473	0.00549473	0.00549473	0.00549473	0.00984779	0.00689269	0.00694536	0.014183	0.0141936	0.0141936	0.0138188	0.0144183	0.0143414	0.0141134	0.0141134	0.0141134	0.014051	0.0138853	0.0138853	0.0141279	0.0138256	0.0135696	0.0141279	0.0141279	0.0135283	0.0129832	0.0131873	0.012425	0.0122063	0.0118653	0.0116612	0.0116612	0.0116612	0.0116612	0.0116285	0.0119695	0.0119695	0.0114244	0.0116285	0.0114244	0.0113519	0.0113519	0.0113519	0.0113519	0.0113519	0.0113519	0.0113519
52.4583	0.0048675	0.0048675	0.0048675	0.0048675	0.00453136	0.00435534	2.9069e-05	0.000738498	0.000898187	0.00149389	0.000762426	0.000762426	0.00118881	0.0012135	0.0012135	0.00146153	0.00146153	0.00194496	0.00146153	0.00221391	0.00229078	0.00229078	0.00219713	0.00229078	0.00206277	0.00196913	0.00196913	0.00196913	0.002138	0.00171695	0.000638147	0.000638147	0.000638147	0.000638147	0.000958688	0.000958688	0.00110104	0.00144212	0.000638147	0.000638147	0.000638147	0.000638147	0.0113519	0.0114244	0.0113519	0.0113519	0.0113519	0.0117268	0.0119548
52.375	0.0048675	0.0048675	0.0048675	0.0048675	0.00453136	0.00119005	0.000651381	0.000214563	0.00101915	0.00101046	0.000762426	0.000762426	0.0012135	0.00194496	0.00194496	0.00194496	0.00194496	0.00194496	0.00194496	0.00194496	0.00194496	0.00194496	0.00219713	0.00219713	0.00196913	0.00206277	0.00196913	0.00196913	0.00222512	0.00222512	0.00136961	0.00102853	0.00136961	0.00136961	0.00088618	0.00088618	0.00088618	0.00088618	0.000638147	0.00088618	0.00088618	0.000638147	0.0113519	0.011556	0.0117268	0.0117268	0.0117268	0.0117268	0.0161482
52.2917	0.0048675	0.0048675	0.0048675	0.0048675	0.00191943	0.000961765	0.000153886	0.00073014	0.000250743	0.000658462	0.000762426	0.000762426	0.00146153	0.00146153	0.00146153	0.0012135	0.00146153	0.00146153	0.00194496	0.00146153	0.00146153	0.0012135	0.0012135	0.00153404	0.00229763	0.00229763	0.00204164	0.002138	0.00187753	0.00221051	0.00221051	0.002138	0.00136961	0.00134492	0.000861494	0.000861494	0.000861494	0.00088618	0.000861494	0.00088618	0.00088618	0.000861494	0.0119308	0.0117162	0.0117162	0.0111564	0.0111564	0.0116929	0.0113844
52.2083	0.0048675	0.0048675	0.0048675	0.00553628	0.00117465	0.00181577	0.000882681	0.000834991	0.000999599	0.000534421	0.000534421	0.000534421	0.000960807	0.000960807	0.000960807	0.000960807	0.000960807	0.000960807	0.000960807	0.000960807	0.000960807	0.00118881	0.00118881	0.00118881	0.00192027	0.00234132	0.00234132	0.00192027	0.00192027	0.00157919	0.0010895	0.0010895	0.00157293	0.00134492	0.000861494	0.000613461	0.000613461	0.000613461	0.000613461	0.00121586	0.00121586	0.0014639	0.0057529	0.00536018	0.00550465				0.00794318
52.125	0.0048675	0.004795	0.004795	0.00537574	0.00172341	0.00123833	0.00131842	0.00173106	0.00101046	0.000771594	0.000606986	0.00067849	0.00162531	0.00144601	0.00078534	0.00078534	0.00078534	0.00119798	0.00119798	0.00119798	0.00158836	0.00126138	0.00126138	0.00126138	0.00126138	0.00174481	0.00126138	0.00174481	0.00174481	0.00174481	0.00107864	0.00132667	0.000665999	0.000686026	0.000686026	0.000686026	0.000437994	0.00116945	0.000733716	0.00127544	0.000792013	0.000792013	0.00516357	0.00607076	0.0094527				0.0125959
52.0417	0.00463445	0.00474504	0.00218351	0.00181577	0.00123833	0.00118433	0.00173106	0.00120375	0.00131842	0.000313597	0.000171248	0.000171248	0.000597634	0.000597634	0.000597634	0.000597634	0.000597634	0.00103337	0.0015168	0.00108106	0.00124164	0.00180656	0.00130907	0.00202023	0.00130907	0.00130907	0.00146964	0.00180656	0.00130907	0.00130907	0.000961721	0.000961721	0.00023026	0.000961453	0.000961453	0.000961453	0.000961453	0.00157951	0.00252439	0.00200908	0.00161162	0.00203491	0.00922247	0.0141054	0.0141054				0.0127564
51.9583	0.00124566	0.00127812	0.00127812	0.00270524	0.00270524	0.00287307	0.00320273	0.00270524	0.00270524	0.000412998	0.000412998	0.000412998	0.0020176	0.0020176	0.0020176	0.000580272	0.000580272	0.00107777	0.00121095	0.00115028	0.00135178							0.00169915	0.00192752	0.00147139	0.00165379	0.00112405	0.00177647				0.0025244	0.00496879
51.875	0.000794689	0.000794689	0.00127812	0.00270524	0.00281239	0.00281239	0.00343045	0.00270524	0.00270524	0.001112	0.001112	0.00153667	0.00229237	0.00361189	0.00285801	0.00048588	0.00127928	0.000652781	0.00123739	0.00123739	0.00234209							0.0048582	0.0048582	0.00478569	0.00478569	0.00478569	0.00494624				0.00501875	0.00501875
51.7917	0.00220549	0.00172206	0.00172206	0.0033233	0.00323094	0.00317539	0.00329006	0.00306823	0.00355166	0.000586416	0.000277324	0.00220506	0.00372659	0.00598624		0.00443833	0.00101071	0.000992276	0.00135178	0.000848688	0.00454891										0.00501875	0.00501875					0.00501875
51.7083	0.00147402	0.00147402	0.00160739	0.00128646	0.00135915	0.00110646	5.17479e-05	0.000715527	5.17479e-05	0.00209503	0.00481755	0.00470696	0.00484314	0.00464958	0.00537504	0.00448904	0.00215523	0.0046826	0.0048582	0.0048582	0.00501875	0.00501875	0.00501875								0.00501875	0.00501875			0.00625906	0.00625906												0.00494624	0.0125683
51.625	0.000794689	0.00163604	0.0020927	0.00135915	0.00524662	0.00542222	0.0044464	0.00420037	0.00455698	0.00474504	0.00470696	0.0048675	0.00501875	0.00501875	0.00501875	0.00501875	0.00501875	0.00501875	0.00501875	0.00501875	0.00501875	0.00501875	0.00501875	0.00501875				0.00625906	0.00625906	0.00625906	0.00501875	0.00501875	0.00484314	0.00602601	0.00618655	0.00618655							0.00494624	0.00494624	0.00494624	0.00483157	0.00449542	0.00441653	0.0119282
51.5417	0.00240179	0.00151161	0.00286153	0.00516364	0.0049426	0.00499161	0.00401579	0.00147637	0.00115564	0.00420385	0.00443646	0.0048675	0.00501875	0.00501875	0.00501875	0.00501875	0.00501875	0.00501875	0.00501875	0.00501875	0.00501875	0.00501875	0.00537504	0.00485595				0.00565684	0.00575898	0.00563485	0.00206073	0.00206073	0.00280818	0.00415441	0.00563485	0.0063823							0.0041914	0.0049371	0.0045286	0.000643829	0.000713487	-0.000437483	0.00386043
51.4583	0.00172206	0.00133601	0.00151161	0.00283632	0.00537574	0.00246715	0.00102757	0.00135915	0.00135915	0.000154964	0.00394797	0.00460694	0.00506748	0.00513999	0.00513999	0.00496439	0.00513999	0.00513999	0.00513999	0.00513999	0.00513999	0.00615744	0.00574879	0.00592439	0.00561158	0.00174651	0.00146894	0.00114886	0.000718983	-0.000119591	0.00277669	0.00326012	0.00387603	0.003465	0.00261887	0.00378582	0.00286772	0.00398461	0.00444226	0.00159109	0.00159109	0.000920491	0.00248529	0.00365899	0.00328896	0.00138634	0.00123641	0.00196787	0.00224127
51.375	0.000794689	0.00149369	0.00149369	0.00133234	0.00133234	0.00165935	0.00139673	0.00160718	0.000553341	0.000154964	0.0044464	0.00460694		0.00513999	0.00477082	0.00499542	0.00461028	0.00453777	0.00470894	0.00447633	0.0041556	0.00517306	0.00163295	0.00199468	0.00176618	0.00213493	0.00254222	0.00139518	-0.000509973	0.000911754	0.00422758	0.00328896	0.00259869	0.00376361	0.00319971	0.00239293	0.00435786	0.00333323	0.0028498	0.00145999	0.000663722	0.00197326	0.00456866	0.00319971	0.00361235	0.0015896	0.00191622	0.00287486	0.00330616
51.2917	0.00186273	0.00237743	0.00202984	0.00153094	0.00185582	0.00181577	0.00188573	0.00176988	0.00113078	0.001002	0.0044464	0.0044464	0.00490694	0.00501752	0.00499542	0.00170854	0.00157533	0.00202833	0.00117538	0.000970503	0.00110339	0.00200747	0.00258491	0.00226346	0.00193033	0.0015506	0.00184322	0.00139518	0.00204047	0.00213341	0.00368314	0.00294698	0.00329335	0.00334752	0.00287667	0.00383307	0.0026949	0.00286831	0.00327052	0.0019023	0.001159	0.00121318	0.00445769	0.00451186	0.00459898	0.00296198	0.00287486	0.00287486	0.00262745
51.2083	0.00115121	0.00159694	0.00159385	0.00159694	-7.67851e-05	0.00107694	0.00130495	0.0012113	0.0012113	0.0025881	0.0055328	0.00542222	0.00592016	0.00174651	0.0027471	0.0042835	0.0035718	0.00406821	0.00182283	0.00127273	0.00136637	0.00136637	0.00136637	0.00173783	0.0012895	0.00136637	0.00147851	0.00185978	0.00124823	0.00138889	0.000888173	0.00103599	0.00185397	0.00293152	0.00205579	0.00287735	0.00267553	0.00267553	0.00185397	0.00185397	0.00119833	0.00111122	0.00069017	0.00111122	0.00069017	0.00119833	0.00170508	0.00170508	0.00207973
51.125	0.000824948	0.000723176	0.000915159	0.00141268	0.00155952	0.00155952	0.00164704	0.00177075	0.00276889	0.00232767	0.00240132	0.00265731	0.00246356	0.00178133	0.00176799	0.00397031	0.00395757	0.00312885	0.00151535	0.00148664	0.00172106	0.00141358	0.00101227	0.00138889	0.00138889	0.00138889	0.00172106	0.00138889	0.00109404	0.00091863	0.00118756	0.00118756	0.000942345	0.00185397	0.00202284	0.00267553	0.00210996	0.00267553	0.00185397	0.000793457	0.000793457	0.000793457	0.000793457	0.000942345	0.00185397	0.00185397	0.0017998	0.00229475	0.00266939
51.0417	0.00105548	0.000665887	0.000862248	0.00115007	0.000990908	0.00331501	0.00174069	0.00164704	0.00164704	0.00177086	0.00193775	0.00193775	0.00210679	0.00244299	0.00218769	0.00312885	0.00390881	0.00272754	0.000823914	0.00237622	0.00130896	0.000823914	0.000903611	0.000550081	0.00330798	0.000792611	0.00101227	0.0010204	0.0014771	0.00121663	0.00144664	0.00112888	0.00113326	0.00118756	0.00102559	0.00135643	0.000850746	0.000796574	0.00114416	0.00114416	0.000888173	0.000888173	0.000888173	0.00114416	0.00138312	0.00138312	0.00148489	0.00148489	0.00175776
50.9583	0.00122042	0.00233712	0.00499263	0.0033992	0.00309771	0.00321238	0.00111961	0.00110774	0.00118461	0.00117391	0.00138223	0.00080109	0.00147676	0.00147676	0.000904945	0.000841057	0.000936897	0.000759246	0.000599056	0.00316763	0.00170699	0.00344854	0.00465053	0.00420352	0.00420352	0.00259882	0.00109476	0.00171278	0.00171278	0.00161819	0.00112563	0.00128847	0.00174088	0.00132293	0.00132293	0.00132293	0.00106029	0.00120264	0.00175988	0.00174088	0.00163911	0.000888173	0.00114416	0.000888173	0.000841057	0.00124507	0.0025365	0.00087499	0.00150352
50.875	0.00397088	0.00274418	0.00227807	0.00210024	0.00205149	0.000885662	0.00489469	0.00251869	0.00264749	0.00359169	0.00349152	0.00253282	0.00518728	0.00244469	0.00246317	0.00246317	0.00482796	0.00313827	0.00230411	0.00230411	0.00228295	0.00189917	0.00248466	0.00360321	0.00500904	0.00495718	0.00238687	0.00188872	0.00188872	0.00301987	0.00106431	0.00132325	0.00124355	0.00164843	0.00130084	0.00130084	0.00124638	0.00104877	0.00124638	0.00114026	0.00254209	0.00261216	0.000925123	0.00245879	0.00564579	0.00350559	0.00331623	0.00332275	0.00389873
50.7917	0.00254276	0.00244442	0.00244442	0.00234545	0.00189709	0.0019873	0.00246222	0.00258316	0.00392262	0.00228167	0.00256368	0.00228167	0.00228148	0.00223274	0.00253966	0.00258465	0.00256349	0.00339189	0.00220583	0.00220583	0.00320156	0.00239432	0.00465361	0.00234261	0.00104204	0.00131587	0.000965963	0.00131015	0.00304269	0.00143895	0.00133814	0.00133814	0.00106431	0.00106431	0.00106431	0.00273375	0.0016859	0.00117042	0.00134967	0.000969717	0.00113	0.00106431	0.00106431	0.00235641	0.00238397	0.00220312	0.00399568	0.00338592	0.00535323
50.7083	0.00233524	0.00322978	0.00229671	0.00243566	0.00255033	0.00245367	0.00268547	0.00238398	0.00255033	0.00238398	0.00262284	0.0042219	0.00302645	0.00302645	0.00279638	0.00265418	0.00265418	0.00265418	0.00257326	0.00252452	0.00280435	0.00482307	0.00326749	0.00465361	0.00123494	0.00123494	0.00100252	0.00255878	0.00173256	0.00145873	0.00265411	0.00252448	0.00255878	0.00108345	0.0022146	0.0042018	0.00234261	0.00108345	0.00223742	0.00234261	0.0022146	0.00492288	0.00399568	0.00361599	0.00349678	0.00331623	0.00331623	0.00331623	0.00331623
50.625	0.00135494	0.00135494	0.00409753	0.00232322	0.00322978	0.00265993	0.00250748	0.00262284	0.0025741	0.00300208	0.00405135	0.00273243	0.00249958	0.00271786	0.00126198	0.0040779	0.00340614	0.0040779	0.00419297	0.00150589	-0.000149298	0.00420139	0.00248783	0.00265418	0.00381771	0.00145444	0.00457269	0.00523976	0.0027593	0.00182404	0.00262252	0.00290453	0.00262252	0.00220583	0.00248783	0.00256034	0.00256034	0.00256034	0.00248783	0.00227833	0.00338874	0.00338874	0.00338874	0.00338874	0.00338874	0.00338874	0.00338874	0.00338874	0.00338874
50.5417	0.0048977	0.00250748	0.00257999	0.00250748	0.00225354	0.00257999	0.00257999	0.00257999	0.00266275	0.00257999	0.00197708	0.00223103	0.00233488	0.00208094	0.00233488	0.00268384	0.00268384	0.0024299	0.00260291	0.00245574	0.00264577	0.00253667	0.00253667	0.00253667	0.00245574	0.00264577	0.00264577	0.00307088	0.00307088	0.00307088	0.00307088	0.00307088	0.00307088	0.00256034	0.00227833	0.00256034	0.00227833	0.00227833	0.00227833	0.00227833	0.00338874	0.00338874	0.00338874	0.00338874	0.00338874	0.00338874	0.00338874	0.00338874	0.00338874
50.4583	0.00257999	0.00266275	0.00257999	0.00257999	0.00232604	0.00262284	0.00262284	0.00257999	0.00257999	0.00223103	0.00223103	0.00208385	0.0021877	0.00208094	0.0021877	0.00208094	0.00208094	0.00237773	0.0024299	0.00253667	0.0024299	0.0024299	0.00272669	0.00272669	0.00272669	0.00272669	0.00272669	0.00272669	0.00272669	0.00256034	0.00272669	0.00272669	0.00272669	0.00256034	0.00256034	0.00227833	0.00227833	0.0025815	0.0025815	0.0025815	0.00227833	0.00338874	0.00338874	0.00338874	0.00338874	0.00338874	0.00338874	0.00338874	0.00338874
50.375	0.00388006	0.00257999	0.00266275	0.00231379	0.00231379	0.00223103	0.00231379	0.00223103	0.00231379	0.00197708	0.00208385	0.00197708	0.00208094	0.0021877	0.00237773	0.0021877	0.00237773	0.00208094	0.00237773	0.00237773	0.00237773	0.00237773	0.00208094	0.00208094	0.00237773	0.00237773	0.00237773	0.00237773	0.00237773	0.00237773	0.00237773	0.00272669	0.00272669	0.00256034	0.00256034	0.00256034	0.00227833	0.00227833	0.0025815	0.00227833	0.00227833	0.00227833	0.00338874	0.00338874	0.00338874	0.00338874	0.00338874	0.00338874	0.00338874
50.2917	0.0035311	0.00223103	0.00223103	0.00231379	0.00197708	0.00223103	0.00231379	0.00223103	0.00208385	0.00227388	0.00227388	0.00227388	0.00237773	0.0021877	0.00237773	0.0021877	0.00237773	0.0021877	0.0021877	0.00237773	0.0021877	0.00237773	0.00237773	0.00237773	0.00237773	0.00237773	0.00237773	0.00237773	0.00237773	0.00237773	0.00237773	0.00237773	0.00237773	0.00237773	0.00237773	0.00237773	0.00221138	0.00256034	0.00221138	0.00221138	0.00303978	0.00338874	0.00227833	0.0025815	0.00303978	0.00303978	0.00303978	0.00303978	0.00303978
50.2083	0.00223103	0.00223103	0.00227388	0.00223103	0.00197708	0.00197708	0.00227388	0.00227388	0.00227388	0.00227388	0.00227388	0.00227388	0.00237773	0.00237773	0.00237773	0.0021877	0.00241764	0.00208094	0.0021877	0.00208094	0.00237773	0.00237773	0.00237773	0.00237773	0.00237773	0.00237773	0.00237773	0.00237773	0.00237773	0.00237773	0.00237773	0.00237773	0.00237773	0.00237773	0.00237773	0.00237773	0.00237773	0.00221138	0.00221138	0.00221138	0.00221138	0.00221138	0.00237773	0.00237773	0.00237773	0.00192937	0.00223254	0.00192937	0.00303978
50.125	0.00218079	0.00218079	0.00227388	0.00227388	0.00227388	0.00218079	0.00218079	0.00218079	0.00218079	0.00218079	0.00218079	0.00227388	0.00228464	0.00237773	0.00237773	0.00237773	0.00237773	0.0021877	0.00241764	0.00237773	0.00237773	0.00237773	0.00237773	0.00237773	0.00237773	0.00237773	0.00237773	0.00237773	0.00237773	0.00237773	0.00237773	0.00237773	0.00237773	0.00237773	0.00237773	0.00237773	0.00237773	0.00237773	0.00237773	0.00221138	0.00221138	0.00237773	0.00237773	0.00221138	0.00206955	0.000955746	0.0025411	0.00223254	0.00183628
50.0417	0.00218079	0.00218079	0.00218079	0.00218079	0.00218079	0.00218079	0.00218079	0.00218079	0.00218079	0.00218079	0.00218079	0.00218079	0.00237773	0.00237773	0.00237773	0.00237773	0.00237773	0.00228464	0.00228464	0.00237773	0.00237773	0.00237773	0.00237773	0.00237773	0.00237773	0.00237773	0.00237773	0.00237773	0.00237773	0.00237773	0.00237773	0.00237773	0.00228464	0.00228464	0.00237773	0.00237773	0.00237773	0.00237773	0.00237773	0.00237773	0.00237773	0.00211829	0.00206955	0.00186788	0.00168572	0.00166103	0.00102146	0.00294669	0.00294669
49.9583	0.00228464	0.00228464	0.00228464	0.00228464	0.00228464	0.00228464	0.00228464	0.00228464	0.00228464	0.00228464	0.00228464	0.00228464	0.00228464	0.00237773	0.00237773	0.00260574	0.00260574	0.00251265	0.00228464	0.00228464	0.00228464	0.00369773	0.00108926	0.00235433	0.00228464	0.00237773	0.00267749	0.00237773	0.00237773	0.00255828	0.00255828	0.00228464	0.00228464	0.00235433	0.00228464	0.00237773	0.0022359	0.00235433	0.00235433	0.0022359	0.00211829	0.00183628	0.00197307	0.00102146	0.00111469	0.00129529	0.00301638	0.00294669	0.00294669
49.875	0.00228464	0.00228464	0.00228464	0.00228464	0.00228464	0.00235433	0.00228464	0.00228464	0.00228464	0.00228464	0.00228464	0.00228464	0.00268629	0.00235433	0.00232899	0.00251265	0.00251265	0.00258233	0.00235433	0.00268629	0.00178754	0.00186788	0.00102146	0.00458764	0.00201683	0.00228464	0.0022359	0.0022359	0.0022359	0.0022359	0.0022359	0.00228464	0.00228464	0.0022359	0.00232899	0.00178754	0.00209071	0.0022359	0.00218798	0.00178754	0.00220913	0.00324818	0.00428407	0.00362614	0.00301638	0.00294669	0.00301638	0.00324818	0.00334834
49.7917	0.00228464	0.00228464	0.00255828	0.0022359	0.00131036	0.00345567	0.00206955	0.00296409	0.00369773	0.00206955	0.00178754	0.00317366	0.00289795	0.0046395	0.0046395	0.00340167	0.00451208	0.00481565	0.0046395	0.0046395	0.00458764	0.0046395	0.00197307	0.0046395	0.0025411	0.00324645	0.00289795	0.00428407	0.00383226	0.00178754	0.00209071	0.00334312	0.00251573	0.00301638	0.00220913	0.00289795	0.00362614	0.00301638	0.00317366	0.00383226	0.00445353	0.0046395	0.00458764	0.0046395	0.00289795	0.00294669	0.00362614	0.00362614	0.00324818
49.7083	0.00310947	0.00356992	0.00473259	0.00437716	0.00371923	0.00473259	0.0046395	0.0046395	0.0046395	0.00428407	0.0046395	0.00197307	0.00458764	0.00445353	0.0046395	0.00362614	0.0046395	0.00197307	0.0046395	0.00458764	0.00197307	0.00445353	0.0046395	0.00428407	0.0046395	0.00362614	0.00289795	0.00289795	0.00428407	0.00294669	0.00213945	0.00183628	0.00183628	0.00251573	0.00183628	0.00244093	0.00301638	0.00301638	0.00362614	0.00428407	0.00301638	0.00324818	0.00428407	0.00184505	0.00102146	0.00445353	0.00301638	0.00289795	0.00301638
49.625	0.00299104	0.00371923	0.00299104	0.00371923	0.00371923	0.0046395	0.00428407	0.0046395	0.00428407	0.00428407	0.00458764	0.00197307	0.0046395	0.00428407	0.0046395	0.00428407	0.0046395	0.00458764	0.0046395	0.0046395	0.00458764	0.00197307	0.0046395	0.0046395	0.00458764	0.0046395	0.0046395	0.00362614	0.00301638	0.00458764	0.000713908	0.00102146	0.00364628	0.00317366	0.00317366	0.00383226	0.00458764	0.00362614	0.0046395	0.00197307	0.0046395	0.00458764	0.00184505	0.00197307	0.00184505	0.00262619	0.00262619	0.00355108	0.00355108
49.5417	0.00371923	0.00437716	0.00289795	0.00334127	0.00303978	0.00324645	0.00289795	0.00301638	0.00428407	0.00289795	0.00289795	0.00428407	0.00324818	0.00289795	0.0046395	0.00197307	0.000713908	0.00197307	0.0046395	0.00428407	0.0046395	0.00445353	0.00428407	0.00428407	0.00428407	0.0046395	0.00428407	0.00294669	0.00294669	0.00213945	0.00213945	0.00211829	0.00228464	0.0022359	0.00211829	0.00183628	0.00116582	0.0049372	0.00428407	0.00529263	0.00428407	0.0046395	0.00184505	0.00136704	0.00249818	0.0049372	0.00293567	0.00338607	0.00182527
49.4583	0.00301638	0.00301638	0.00362614	0.00301638	0.0046395	0.00294669	0.00294669	0.00324645	0.00362614	0.00362614	0.0046395	0.00197307	0.00301638	0.00362614	0.00362614	0.0046395	0.00184505	0.00197307	0.0046395	0.00428407	0.00458764	0.0046395	0.00458764	0.00184505	0.00197307	0.00197307	0.00197307	0.00184505	0.00213777	0.00228464	0.00251265	0.00251265	0.00251265	0.00228464	0.00228464	0.00228464	0.00251573	0.00418222	0.00412996	0.00286226	0.00279258	0.00378037	0.00462536	0.00188278	0.00255346	0.00215602	0.00232237	0.00232237	0.00232237
49.375	0.00289795	0.00445353	0.00362614	0.00209071	0.00294669	0.00294669	0.00201683	0.00383226	0.00362614	0.0046395	0.0046395	0.00458764	0.00289795	0.00301638	0.0046395	0.00362614	0.00428407	0.00458764	0.00362614	0.00289795	0.0046395	0.00362614	0.00428407	0.00458764	0.0046395	0.00458764	0.0046395	0.0046395	0.00383226	0.0022359	0.00251265	0.00251265	0.00251265	0.00293777	0.00293777	0.00293777	0.00293777	0.0025591	0.00255346	0.0034934	0.00233656	0.00217376	0.00257882	0.00212843	0.00283547	0.00213234	0.00202557	0.00213234	0.00232237
49.2917	0.00197307	0.00178754	0.00201683	0.00211829	0.00235433	-8.89495e-05	0.0022359	0.00228464	0.00228464	0.00213945	0.00458764	0.00184505	0.00197307	0.00184505	0.00197307	0.00458764	0.0046395	0.00428407	0.00289795	0.00289795	0.00347683	0.00289795	0.00301638	0.00197307	0.00428407	0.0046395	0.00197307	0.0046395	0.0046395	0.00352909	0.00385003	0.00258233	0.00251265	0.00228464	0.00293777	0.00300746	0.00386957	0.000795189	0.000251936	0.00255346	0.00215602	0.00215602	0.00232237	0.00232237	0.00239205	0.00232237	0.00262385	0.00202557	0.00202557
49.2083	0.00294669	0.00211829	0.00228464	0.00228464	0.00228464	0.00228464	0.00228464	0.00228464	0.00228464	0.00228464	0.00445353	0.00324645	0.00324645	0.00428407	0.00362614	0.00289795	0.00301638	0.00294669	0.00190597	0.00229884	0.00246519	0.00211829	0.00244093	0.00289795	0.00289795	0.00289795	0.00289795	0.00289795	0.00312724	0.00209071	0.00206955	0.00274774	0.00264098	0.00293777	0.00293777	0.00232237	0.00202557	0.00210728	0.00188278	0.0019056	0.000772368	0.00107553	0.000900381	0.000900381	0.00392143	0.00365975	0.0020836	0.00231289	0.00202557
49.125	0.00229884	0.00235433	0.00388371	0.00296409	0.00296409	0.00296409	0.00228464	0.00228464	0.00228464	0.00209462	0.00228464	0.00116582	0.0046395	0.00428407	0.0046395	0.00289795	0.00232	0.00218798	0.00228464	0.00228464	0.00228464	0.00223794	0.00529263	0.00262619	0.00197307	0.00262619	0.00262619	0.00262619	0.00262619	0.00116582	0.0017978	0.00361722	0.00281743	0.00274774	0.00293777	0.00232237	0.00202557	0.0024575	0.00321139	0.00255346	0.0022257	0.00217549	0.00233656	0.00232237	0.00311832	0.00213234	0.00202557	0.00232237	0.00232237
49.0417	0.00228464	0.00345567	0.00218798	0.00235433	0.00235433	0.0023961	0.00209462	0.00209462	0.00209462	0.00209462	0.00209462	0.00364628	0.00362614	0.00428407	0.00445353	0.00362614	0.00362614	0.00317366	0.00300746	0.00323753	0.00333942	0.0049372	0.00249818	0.00136704	0.00201079	0.00467723	0.00529263	0.00467723	0.00529263	0.00244067	0.00187401	0.00232237	0.00227952	0.00266376	-5.12272e-05	0.000795189	0.00386957	0.00227362	0.00213234	0.00236228	0.00232237	0.00232237	0.00202557	0.00202557	0.00236228	0.00236228	0.00213234	0.00232237	0.00232237
48.9583	0.00388371	0.00345567	0.00345567	0.00296409	0.00258613	0.00205754	0.00232455	0.00198785	0.00232455	0.00232455	0.00198785	0.00228464	0.00223794	0.00220913	0.00190597	0.00220913	0.00178754	0.00244067	0.00361722	0.00239205	0.0024575	0.00316886	0.0049372	0.0030541	0.00338607	0.00293567	0.00274383	0.00279258	0.00359982	0.00266996	0.00288903	0.00220203	0.00262212	0.0020836	0.00365975	0.00227362	0.00220203	0.00227952	0.00236228	0.00227952	0.00227952	0.00236228	0.00257123	0.00257123	0.00242857	0.00242857	0.00271212	0.00272536	0.00295337
48.875	0.00362513	0.0022359	0.0022359	0.00228464	0.00262431	0.0025051	0.00232455	0.00232455	0.00264098	0.00304263	0.00228761	0.0022359	0.0022359	0.0022359	0.00235433	0.00258613	0.00228464	0.00268629	0.0031494	0.00297768	0.00264098	0.00297768	0.00293777	0.00293777	0.00311832	0.00300746	0.00448539	0.00209071	0.00418222	0.00272268	0.00300181	0.00223077	0.00227952	0.00227952	0.00227952	0.00227952	0.00227952	0.00227952	0.00227952	0.00227952	0.00227952	0.00227952	0.00257123	0.00242857	0.00257123	0.00257123	0.00242857	0.00272536	0.00295337
48.7917	0.00228464	0.00198785	0.00289492	0.00297768	0.00297768	0.00224179	0.00297768	0.00289492	0.00297768	0.00264098	0.00294246	0.00259224	0.00271066	0.00294073	0.00293777	0.00228464	0.00293777	0.00293777	0.00228464	0.00293777	0.00274774	0.00264098	0.00227952	0.00213234	0.00213234	0.00293777	0.00293777	0.00293777	0.00323753	0.00264098	0.00236228	0.00227952	0.00227952	0.00227952	0.00227952	0.00227952	0.00227952	0.00227952	0.00227952	0.00227952	0.00232237	0.00232237	0.00242857	0.00253534	0.00242857	0.00272536	0.00272536	0.00272536	0.00356878
48.7083	0.0029418	0.00316578	0.00306639	0.00253375	0.00253375	0.00253375	0.00306639	0.00306639	0.00306639	0.00306639	0.00314915	0.00314915	0.00314915	0.00314915	0.00281245	0.00281245	0.0029418	0.00232639	0.0029418	0.00219704	0.00245099	0.00245099	0.00245099	0.00245099	0.00219704	0.00232639	0.00316578	0.00316578	0.00251265	0.00281245	0.00264098	0.00227952	0.00227952	0.00245099	0.00245099	0.00219704	0.00227952	0.00227952	0.00227952	0.00202557	0.00202557	0.00202557	0.00271212	0.00271212	0.00272536	0.00272536	0.00271212	0.00318663	0.00257123
48.625	0.0029418	0.0029418	0.00316578	0.00314915	0.00314915	0.00306639	0.00306639	0.00306639	0.00245099	0.00306639	0.00306639	0.00314915	0.00314915	0.00306639	0.00281245	0.00281245	0.00219704	0.00253375	0.00245099	0.00245099	0.00375106	0.00245099	0.00245099	0.00245099	0.00245099	0.00219704	0.0029418	0.00316578	0.00281245	0.0029418	0.00264098	0.00264098	0.00227952	0.00245099	0.00245099	0.00245099	0.00227952	0.00227952	0.00357959	0.00357959	0.00227952	0.00357959	0.0064364	0.0064364	0.0064364	0.0064364	0.00528515	0.00448671	0.0070518
48.5417	0.0029418	0.00316578	0.00251265	0.00251265	0.00281245	0.00281245	0.00253375	0.00245099	0.00245099	0.00245099	0.00253375	0.00253375	0.00306639	0.00314915	0.00306639	0.00245099	0.00245099	0.00245099	0.00245099	0.00245099	0.00245099	0.00245099	0.00245099	0.00245099	0.00245099	0.00245099	0.00306639	0.00281245	0.00306639	0.00253375	0.00227952	0.00289492	0.00227952	0.00882429	0.00485787	0.00485787	0.00865282	0.00865282	0.0064364	0.00466974	0.00466974	0.00357959	0.0064364	0.0064364	0.0038713	0.0070518	0.0070518	0.0070518	0.0070518
48.4583	0.00316578	0.00316578	0.00251265	0.00251265	0.00251265	0.00215932	0.00314915	0.00306639	0.00306639	0.00306639	0.00306639	0.00245099	0.00245099	0.00245099	0.00245099	0.00436646	0.00375106	0.00484121	0.00419499	0.00227952	0.00289492	0.00245099	0.00245099	0.00245099	0.00357959	0.00865282	0.00865282	0.00722328	0.0094397	0.0094397	0.00722328	0.00722328	0.00722328	0.00660787	0.00660787	0.00889398	0.00690905	0.00845003	0.0044836	0.00845003	0.00623361	0.00623361	0.00667754	0.00667754	0.00667754	0.00667754	0.00602441	0.00889396	0.00667754
48.375	0.00215932	0.00249603	0.00241326	0.00241326	0.00657015	0.00480349	0.00657015	0.00657015	0.00722328	0.0094397	0.00722328	0.00722328	0.0094397	0.0094397	0.00722328	0.00722328	0.00545662	0.00484121	0.0070518	0.0070518	0.0070518	0.00545662	0.00545662	0.00722328	0.0070518	0.00926823	0.00926823	0.0094397	0.00657015	0.00657015	0.00878657	0.00878657	0.00657015	0.00878657	0.0094397	0.0094397	0.00906544	0.00355454	0.00355454	0.00355454	0.00906544	0.00444588	0.00824084	0.00939657	0.00824084	0.00824084	0.00889396	0.00824084	0.00824084
48.2917	0.00241326	0.00241326	0.00371334	0.00371334	0.00371334	0.00371334	0.00371334	0.00657015	0.00657015	0.00657015	0.00722328	0.00722328	0.0094397	0.0094397	0.0094397	0.00722328	0.00722328	0.00722328	0.0070518	0.00926823	0.0086151	0.00878657	0.00878657	0.00657015	0.00926823	0.0103482	0.0086151	0.00878657	0.00327568	0.00327568	0.00327568	0.00482015	0.00878657	0.00878657	0.00657015	0.00657015	0.00619588	0.00841231	0.00841231	0.00290142	0.00355454	0.00290142	0.00436761	0.00824084	0.00602441	0.00602441	0.00602441	0.00602441	0.00602441
48.2083	0.00657015	0.00657015	0.00657015	0.00657015	0.00657015	0.00878657	0.00657015	0.00657015	0.00657015	0.00878657	0.00327568	0.00327568	0.00878657	0.00657015	0.00878657	0.00482015	0.00482015	0.00482015	0.00385054	0.00474188	0.00474188	0.00327568	0.00327568	0.00327568	0.00345623	0.00322694	0.00327568	0.00327568	0.00327568	0.00327568	0.00657015	0.00878657	0.00878657	0.00878657	0.00878657	0.00878657	0.00841231	0.00444588	0.00290142	0.00290142	0.00444588	0.00841231	0.00824084	0.00824084	0.00824084	0.00842138	0.00824084	0.00824084	0.00824084
48.125	0.00378302	0.00510325	0.00878657	0.00878657	0.00878657	0.00878657	0.00878657	0.00482015	0.00482015	0.00878657	0.00327568	0.00327568	0.00327568	0.00327568	0.00327568	0.00327568	0.00327568	0.00327568	0.00319741	0.00469314	0.00969512	0.00327568	0.00327568	0.00878657	0.00878657	0.00878657	0.00482015	0.00327568	0.00327568	0.00327568	0.00327568	0.00327568	0.00327568	0.00327568	0.00878657	0.00878657	0.00841231	0.00841231	0.00444588	0.00841231	0.00841231	0.00444588	0.00824084	0.00824084	0.00824084	0.00602441	0.00436761	0.00436761	0.00824084
48.0417	0.00657015	0.00657015	0.00878657	0.00878657	0.00878657	0.00482015	0.00482015	0.00327568	0.00327568	0.00657015	0.00657015	0.00878657	0.00878657	0.00482015	0.00878657	0.00878657	0.00878657	0.00878657	0.0086151	0.0086151	0.0086151	0.00482015	0.00482015	0.00327568	0.00327568	0.00327568	0.00327568	0.00327568	0.00327568	0.00327568	0.00327568	0.00327568	0.00327568	0.00327568	0.00327568	0.00482015	0.00841231	0.00841231	0.00841231	0.00841231	0.00841231	0.00841231	0.00824084	0.00824084	0.00436761	0.00436761	0.00436761	0.00282314	0.00282314
47.9583	0.00657015	0.00657015	0.00657015	0.00878657	0.00657015	0.00657015	0.00657015	0.00878657	0.00878657	0.00327568	0.00327568	0.00327568	0.00327568	0.00327568	0.00327568	0.00327568	0.0050007	0.00482015	0.00482015	0.00878657	0.00482015	0.00327568	0.00482015	0.00878657	0.00327568	0.00327568	0.00327568	0.00327568	0.00327568	0.00327568	0.00290142	0.00290142	0.00290142	0.00290142	0.00290142	0.00290142	0.00290142	0.00290142	0.00290142	0.00290142	0.00841231	0.00444588	0.00436761	0.00824084	0.00824084	0.00444588	0.00290142	0.00290142	0.00290142
47.875	0.00657015	0.00657015	0.00657015	0.00480349	0.00657015	0.00327568	0.00327568	0.00327568	0.00327568	0.00327568	0.00327568	0.00327568	0.00327568	0.00327568	0.00327568	0.00327568	0.00327568	0.00878657	0.00878657	0.00878657	0.00878657	0.00878657	0.00878657	0.00482015	0.00327568	0.00327568	0.00327568	0.00327568	0.00327568	0.00327568	0.00290142	0.00290142	0.00290142	0.00290142	0.00290142	0.00290142	0.00290142	0.00290142	0.00290142	0.00290142	0.00841231	0.00841231	0.00824084	0.00824084	0.00824084	0.00290142	0.00290142	0.00290142	0.00290142
47.7917	0.00371334	0.00480349	0.00878657	0.00482015	0.00327568	0.00327568	0.00327568	0.00327568	0.00327568	0.00327568	0.00327568	0.00327568	0.00327568	0.00327568	0.00327568	0.00327568	0.00327568	0.00482015	0.00327568	0.00327568	0.00327568	0.00482015	0.00327568	0.00327568	0.00327568	0.00327568	0.00327568	0.00327568	0.00327568	0.00327568	0.00290142	0.00290142	0.00290142	0.00290142	0.00290142	0.00290142	0.00290142	0.00290142	0.00290142	0.00290142	0.00290142	0.00290142	0.00282314	0.00282314	0.00282314	0.00290142	0.00290142	0.00290142	0.00290142
47.7083	0.00878657	0.00482015	0.00327568	0.00327568	0.00327568	0.00327568	0.00327568	0.00327568	0.00327568	0.00327568	0.00327568	0.00327568	0.00327568	0.00327568	0.00327568	0.00327568	0.00327568	0.00327568	0.00327568	0.00327568	0.00327568	0.00327568	0.00327568	0.00327568	0.00327568	0.00327568	0.00327568	0.00327568	0.00327568	0.00327568	0.00290142	0.00290142	0.00290142	0.00290142	0.00290142	0.00290142	0.00290142	0.00290142	0.00290142	0.00290142	0.00290142	0.00290142	0.00290142	0.00290142	0.00290142	0.00290142	0.00290142	0.00290142	0.00290142
47.625	0.00878657	0.00878657	0.00327568	0.00327568	0.00327568	0.00327568	0.00327568	0.00327568	0.00327568	0.00327568	0.00327568	0.00327568	0.00327568	0.00327568	0.00327568	0.00327568	0.00327568	0.00327568	0.00327568	0.00327568	0.00327568	0.00327568	0.00327568	0.00327568	0.00327568	0.00327568	0.00327568	0.00327568	0.00327568	0.00327568	0.00290142	0.00290142	0.00290142	0.00290142	0.00290142	0.00290142	0.00290142	0.00290142	0.00290142	0.00290142	0.00290142	0.00290142	0.00290142	0.00290142	0.00290142	0.00290142	0.00290142	0.00290142	0.00290142
47.5417	0.00657015	0.00878657	0.00482015	0.00482015	0.00482015	0.00482015	0.00878657	0.00482015	0.00482015	0.00327568	0.00327568	0.00327568	0.00327568	0.00327568	0.00327568	0.00327568	0.00327568	0.00327568	0.00327568	0.00327568	0.00327568	0.00327568	0.00327568	0.00327568	0.00327568	0.00327568	0.00327568	0.00327568	0.00327568	0.00327568	0.00290142	0.00290142	0.00290142	0.00290142	0.00290142	0.00290142	0.00290142	0.00290142	0.00290142	0.00290142	0.00290142	0.00290142	0.00290142	0.00290142	0.00290142	0.00290142	0.00290142	0.00290142	0.00290142
47.4583	0.00657015	0.00657015	0.00327568	0.00482015	0.00327568	0.00482015	0.00444588	0.00290142	0.00290142	0.00290142	0.00290142	0.00290142	0.00290142	0.00290142	0.00290142	0.00290142	0.00290142	0.00290142	0.00290142	0.00290142	0.00290142	0.00290142	0.00290142	0.00290142	0.00290142	0.00290142	0.00290142	0.00290142	0.00290142	0.00290142	0.00290142	0.00290142	0.00290142	0.00290142	0.00290142	0.00290142	0.00290142	0.00290142	0.00290142	0.00290142	0.00290142	0.00290142	0.00290142	0.00290142	0.00290142	0.00290142	0.00290142	0.00290142	0.00290142
47.375	0.00765017	0.00657015	0.00482015	0.00327568	0.00327568	0.00327568	0.00290142	0.00290142	0.00290142	0.00290142	0.00290142	0.00290142	0.00290142	0.00290142	0.00290142	0.00290142	0.00290142	0.00290142	0.00290142	0.00290142	0.00290142	0.00290142	0.00290142	0.00290142	0.00290142	0.00290142	0.00290142	0.00290142	0.00290142	0.00290142	0.00290142	0.00290142	0.00290142	0.00290142	0.00290142	0.00290142	0.00290142	0.00290142	0.00290142	0.00290142	0.00290142	0.00290142	0.00290142	0.00290142	0.00290142	0.00290142	0.0029945	0.00290142	0.00290142
47.2917	0.00878657	0.00482015	0.00327568	0.00327568	0.00327568	0.00327568	0.00290142	0.00290142	0.00290142	0.00290142	0.00290142	0.00290142	0.00290142	0.00290142	0.00290142	0.00290142	0.00290142	0.0029945	0.00290142	0.00290142	0.00290142	0.00290142	0.00290142	0.00290142	0.00290142	0.00290142	0.00290142	0.00290142	0.00290142	0.00290142	0.00290142	0.00290142	0.00290142	0.00290142	0.00290142	0.00290142	0.00290142	0.00290142	0.00290142	0.00290142	0.00290142	0.00290142	0.00290142	0.00290142	0.00290142	0.00290142	0.0029945	0.0029945	0.00290142
47.2083	0.00327568	0.00327568	0.00327568	0.00482015	0.00327568	0.00327568	0.00290142	0.00290142	0.00290142	0.00290142	0.00290142	0.00290142	0.00290142	0.00290142	0.00290142	0.00290142	0.00290142	0.0029945	0.0029945	0.0029945	0.00290142	0.00290142	0.00290142	0.00290142	0.00290142	0.00290142	0.00290142	0.00290142	0.00290142	0.00290142	0.00290142	0.00290142	0.00290142	0.00290142	0.00290142	0.00290142	0.00290142	0.00290142	0.00290142	0.00290142	0.00290142	0.00290142	0.00290142	0.0029945	0.0029945	0.0029945	0.0029945	0.0029945	0.00290142
47.125	0.00327568	0.00327568	0.00327568	0.00878657	0.00482015	0.00482015	0.00290142	0.00290142	0.00290142	0.00290142	0.00290142	0.00290142	0.00290142	0.00290142	0.00290142	0.00290142	0.00290142	0.00290142	0.00290142	0.0029945	0.0029945	0.00290142	0.00290142	0.00290142	0.00290142	0.00290142	0.00290142	0.00290142	0.00290142	0.00290142	0.00290142	0.00290142	0.00290142	0.00290142	0.00290142	0.00290142	0.00290142	0.00290142	0.00290142	0.00290142	0.00290142	0.00290142	0.00290142	0.0029945	0.0029945	0.0029945	0.0029945	0.0029945	0.0029945
47.0417	0.00327568	0.00327568	0.00327568	0.00482015	0.00482015	0.00327568	0.00444588	0.00290142	0.00290142	0.00290142	0.00290142	0.00290142	0.00290142	0.00290142	0.00290142	0.00290142	0.00290142	0.0029945	0.0029945	0.00290142	0.0029945	0.00290142	0.00290142	0.00290142	0.00290142	0.00290142	0.0029711	0.00398144	0.00290142	0.00290142	0.00290142	0.00290142	0.00290142	0.00290142	0.00290142	0.00290142	0.00290142	0.00290142	0.00290142	0.00290142	0.00290142	0.00290142	0.0029945	0.0029945	0.0029945	0.0029945	0.0029945	0.0029945	0.0029945
46.9583	0.00290142	0.00290142	0.00290142	0.00290142	0.00444588	0.00444588	0.00290142	0.00290142	0.00444588	0.00444588	0.00290142	0.00290142	0.00444588	0.00841231	0.00444588	0.00290142	0.00290142	0.00290142	0.0029945	0.0029945	0.0029945	0.0029945	0.00290142	0.00290142	0.00290142	0.00290142	0.0029945	0.00145352	0.00158154	0.00317505	0.00290142	0.00290142	0.00290142	0.00290142	0.00290142	0.00290142	0.00290142	0.00290142	0.00290142	0.00290142	0.00290142	0.0029945	0.0029945	0.0029945	0.0029945	0.0029945	0.0029945	0.0029945	0.0029945
46.875	0.00290142	0.00290142	0.00841231	0.00637643	0.00626557	0.00841231	0.00290142	0.00290142	0.00290142	0.00290142	0.00290142	0.00308196	0.00290142	0.00290142	0.00290142	0.00290142	0.00290142	0.00290142	0.00341659	0.0029945	0.0029945	0.0029945	0.0029945	0.0029945	0.0029945	0.0029945	0.0029945	0.0029945	0.0029945	0.0029945	0.0029945	0.0029945	0.0029945	0.00290142	0.00290142	0.00290142	0.00290142	0.0029945	0.0029945	0.0029945	0.0029945	0.0029945	0.0029945	0.0029945	0.0029945	0.0029945	0.0029945	0.0029945	0.0029945
46.7917	0.00619588	0.00619588	0.00841231	0.00841231	0.0029711	0.00290142	0.00290142	0.00290142	0.00290142	0.00290142	0.00290142	0.00290142	0.00290142	0.00290142	0.00290142	0.00290142	0.00290142	0.00290142	0.00290142	0.00290142	0.0029945	0.0029945	0.0029945	0.0029945	0.0029945	0.0029945	0.0029945	0.0029945	0.0029945	0.0029945	0.0029945	0.0029945	0.0029945	0.0029945	0.00290142	0.0029945	0.0029945	0.0029945	0.0029945	0.0029945	0.0029945	0.0029945	0.0029945	0.0029945	0.0029945	0.0029945	0.00453897	0.00453897	0.00850539
46.7083	0.00282314	0.00282314	0.00282314	0.00824084	0.00824084	0.00864249	0.00841231	0.00290142	0.00290142	0.00290142	0.00290142	0.00290142	0.00290142	0.00290142	0.00290142	0.00290142	0.00290142	0.0029945	0.0029945	0.0029945	0.0029945	0.0029945	0.0029945	0.0029945	0.0029945	0.0029945	0.0029945	0.0029945	0.0029945	0.0029945	0.0029945	0.0029945	0.0029945	0.0029945	0.0029945	0.0029945	0.0029945	0.0029945	0.0029945	0.0029945	0.0029945	0.0029945	0.0029945	0.0029945	0.0029945	0.0029945	0.0029945	0.00453897	0.00850539
46.625	0.00824084	0.00436761	0.00282314	0.00282314	0.00436761	0.00824084	0.00841231	0.00290142	0.00290142	0.00290142	0.00290142	0.00290142	0.00290142	0.00290142	0.00290142	0.00290142	0.00290142	0.0029945	0.0029945	0.0029945	0.0029945	0.0029945	0.0029945	0.0029945	0.0029945	0.0029945	0.0029945	0.0029945	0.0029945	0.0029945	0.0029945	0.0029945	0.0029945	0.0029945	0.0029945	0.0029945	0.0029945	0.0029945	0.0029945	0.0029945	0.0029945	0.0029945	0.0029945	0.0029945	0.0029945	0.0029945	0.00453897	0.00850539	0.00850539
46.5417	0.00282314	0.00282314	0.00282314	0.00282314	0.00282314	0.00436761	0.00444588	0.00290142	0.00290142	0.00290142	0.00290142	0.00290142	0.00290142	0.00290142	0.00290142	0.00290142	0.00290142	0.00290142	0.0029945	0.0029945	0.0029945	0.0029945	0.0029945	0.0029945	0.0029945	0.0029945	0.0029945	0.0029945	0.0029945	0.0029945	0.0029945	0.0029945	0.0029945	0.0029945	0.0029945	0.0029945	0.0029945	0.0029945	0.0029945	0.0029945	0.0029945	0.0029945	0.0029945	0.0029945	0.0029945	0.00453897	0.00453897	0.00453897	0.00850539
46.4583	0.00290142	0.00290142	0.00290142	0.00290142	0.00290142	0.00290142	0.00444588	0.00290142	0.00290142	0.00290142	0.00290142	0.00290142	0.00290142	0.00290142	0.0029945	0.0029945	0.0029945	0.0029945	0.00290142	0.0029945	0.0029945	0.0029945	0.0029945	0.0029945	0.0029945	0.0029945	0.0029945	0.0029945	0.0029945	0.0029945	0.0029945	0.0029945	0.0029945	0.0029945	0.0029945	0.0029945	0.0029945	0.0029945	0.0029945	0.0029945	0.0029945	0.0029945	0.0029945	0.0029945	0.0029945	0.0029945	0.00453897	0.00453897	0.00850539
46.375	0.00290142	0.00290142	0.00290142	0.00290142	0.00290142	0.00290142	0.00290142	0.00290142	0.00290142	0.00290142	0.00290142	0.00290142	0.00290142	0.00290142	0.0029945	0.0029945	0.0029945	0.0029945	0.0029945	0.0029945	0.0029945	0.0029945	0.0029945	0.0029945	0.0029945	0.0029945	0.0029945	0.0029945	0.0029945	0.0029945	0.0029945	0.0029945	0.0029945	0.0029945	0.0029945	0.0029945	0.0029945	0.0029945	0.0029945	0.0029945	0.0029945	0.0029945	0.0029945	0.0029945	0.0029945	0.00453897	0.00850539	0.00885436	0.00850539
46.2917	0.00290142	0.00290142	0.00290142	0.00290142	0.00290142	0.00290142	0.00290142	0.00290142	0.00290142	0.00290142	0.00290142	0.0029945	0.00290142	0.00339615	0.0029945	0.0029945	0.0029945	0.0029945	0.0029945	0.0029945	0.0029945	0.0029945	0.0029945	0.0029945	0.0029945	0.0029945	0.0029945	0.0029945	0.0029945	0.0029945	0.0029945	0.0029945	0.0029945	0.0029945	0.0029945	0.0029945	0.0029945	0.0029945	0.0029945	0.0029945	0.0029945	0.0029945	0.00453897	0.00628897	0.00850539	0.00850539	0.00850539	0.00850539	0.00885436
46.2083	0.0029945	0.0029945	0.00290142	0.0029945	0.0029945	0.0029945	0.0029945	0.0029945	0.00290142	0.0029945	0.00290142	0.0029945	0.0029945	0.0029945	0.0029945	0.0029945	0.0029945	0.0029945	0.0029945	0.0029945	0.0029945	0.0029945	0.0029945	0.0029945	0.0029945	0.0029945	0.0029945	0.0029945	0.0029945	0.0029945	0.0029945	0.0029945	0.0029945	0.0029945	0.0029945	0.0029945	0.0029945	0.0029945	0.0029945	0.00453897	0.0029945	0.0029945	0.00850539	0.00850539	0.00850539	0.00850539	0.00628897	0.00885436	0.00885436
46.125	0.0029945	0.0029945	0.0029945	0.0029945	0.0029945	0.0029945	0.0029945	0.0029945	0.0029945	0.0029945	0.0029945	0.0029945	0.0029945	0.0029945	0.0029945	0.0029945	0.0029945	0.0029945	0.0029945	0.0029945	0.0029945	0.0029945	0.0029945	0.0029945	0.0029945	0.0029945	0.0029945	0.0029945	0.0029945	0.0029945	0.0029945	0.0029945	0.0029945	0.0029945	0.0029945	0.0029945	0.0029945	0.00453897	0.00453897	0.0029945	0.0029945	0.0029945	0.00453897	0.00850539	0.00628897	0.00850539	0.00334346	0.00488793	0.00488793
46.0417	0.0029945	0.0029945	0.0029945	0.0029945	0.0029945	0.0029945	0.0029945	0.0029945	0.00453897	0.00453897	0.0029945	0.0029945	0.0029945	0.0029945	0.0029945	0.0029945	0.0029945	0.0029945	0.0029945	0.0029945	0.0029945	0.0029945	0.0029945	0.0029945	0.0029945	0.0029945	0.00334346	0.0029945	0.0029945	0.0029945	0.0029945	0.0029945	0.0029945	0.0029945	0.0029945	0.0029945	0.00453897	0.00488793	0.0029945	0.00453897	0.00850539	0.00850539	0.00850539	0.00850539	0.00850539	0.00453897	0.00850539	0.00663793	0.00663793
45.9583	0.00453897	0.00453897	0.0029945	0.0029945	0.0029945	0.0029945	0.0029945	0.0029945	0.0029945	0.0029945	0.0029945	0.0029945	0.0029945	0.0029945	0.0029945	0.0029945	0.0029945	0.0029945	0.0029945	0.0029945	0.0029945	0.0029945	0.0029945	0.0029945	0.0029945	0.0029945	0.0029945	0.0029945	0.0029945	0.00334346	0.00334346	0.00334346	0.0029945	0.0029945	0.00453897	0.0029945	0.00453897	0.00453897	0.00453897	0.00453897	0.00453897	0.00453897	0.00453897	0.00850539	0.00850539	0.00458978	0.00628897	0.00628897	0.00663793
45.875	0.0029945	0.0029945	0.0029945	0.00453897	0.0029945	0.0029945	0.0029945	0.0029945	0.00453897	0.00453897	0.0029945	0.0029945	0.0029945	0.0029945	0.0029945	0.0029945	0.0029945	0.0029945	0.0029945	0.0029945	0.0029945	0.0029945	0.0029945	0.00334346	0.00334346	0.0029945	0.0029945	0.0029945	0.0029945	0.0029945	0.00334346	0.00334346	0.00885436	0.00885436	0.00885436	0.00885436	0.00885436	0.00453897	0.00453897	0.00453897	0.00453897	0.0029945	0.00453897	0.00628897	0.00458978	0.00379134	0.00458978	0.00493874	0.0041403
45.7917	0.00850539	0.00850539	0.00850539	0.00453897	0.0029945	0.0029945	0.00453897	0.0029945	0.0029945	0.00453897	0.0029945	0.0029945	0.0029945	0.0029945	0.0029945	0.0029945	0.0029945	0.0029945	0.0029945	0.0029945	0.0029945	0.0029945	0.0029945	0.0029945	0.00334346	0.00334346	0.0029945	0.0029945	0.00334346	0.00334346	0.00488793	0.00885436	0.00885436	0.00885436	0.00885436	0.00885436	0.00885436	0.00885436	0.00885436	0.00488793	0.00453897	0.00628897	0.00458978	0.00379134	0.00379134	0.00379134	0.00284023	0.00284023	0.00284023
45.7083	0.00833392	0.00833392	0.0044607	0.00453897	0.0029945	0.0029945	0.0029945	0.0029945	0.0029945	0.00453897	0.0029945	0.0029945	0.0029945	0.0029945	0.0029945	0.0029945	0.0029945	0.0029945	0.0029945	0.0029945	0.0029945	0.0029945	0.0029945	0.0029945	0.00334346	0.00334346	0.00334346	0.00334346	0.00334346	0.00334346	0.00885436	0.00488793	0.00885436	0.00885436	0.00663793	0.00885436	0.00885436	0.00885436	0.00885436	0.00663793	0.00663793	0.0041403	0.00379134	0.00379134	0.00284023	0.00284023	0.00298112	0.00298112	0.0041403
45.625	0.00833392	0.00833392	0.00833392	0.00453897	0.00850539	0.00850539	0.00453897	0.00453897	0.00850539	0.00850539	0.00453897	0.00453897	0.0029945	0.0029945	0.0029945	0.0029945	0.0029945	0.0029945	0.0029945	0.0029945	0.00334346	0.00334346	0.00334346	0.0029945	0.0029945	0.00334346	0.00334346	0.00334346	0.00334346	0.00885436	0.00885436	0.00885436	0.00885436	0.00885436	0.00885436	0.00885436	0.00885436	0.00493874	0.00493874	0.00493874	0.0041403	0.00284023	0.00269757	0.00284023	0.00269757	0.00269757	0.00284023	0.00493874	0.00493874
45.5417	0.00868289	0.00833392	0.00833392	0.00850539	0.00850539	0.00850539	0.00850539	0.00453897	0.00850539	0.00850539	0.00453897	0.00453897	0.00453897	0.00453897	0.00453897	0.0029945	0.0029945	0.0029945	0.00334346	0.00453897	0.00488793	0.00334346	0.00334346	0.00488793	0.00488793	0.00334346	0.00488793	0.00488793	0.00885436	0.00885436	0.00663793	0.00663793	0.00885436	0.00885436	0.00885436	0.00663793	0.00663793	0.00663793	0.00663793	0.00663793	0.00284023	0.00284023	0.00298112	0.00269757	0.00284023	0.00493874	0.00493874	0.00493874	0.00493874
45.4583	0.00885436	0.00663793	0.00885436	0.00885436	0.00885436	0.00885436	0.00850539	0.00850539	0.00850539	0.00850539	0.00850539	0.00850539	0.00453897	0.0029945	0.00850539	0.00850539	0.00850539	0.00488793	0.00334346	0.00488793	0.00885436	0.00334346	0.00334346	0.00488793	0.00488793	0.00334346	0.00885436	0.00885436	0.00885436	0.00885436	0.00663793	0.00885436	0.00663793	0.00663793	0.00493874	0.00663793	0.00493874	0.00493874	0.0041403	0.0041403	0.00284023	0.00284023	0.00284023	0.00663793	0.00663793	0.00493874	0.00493874	0.0041403	0.00663793
45.375	0.00663793	0.00663793	0.00663793	0.00663793	0.00885436	0.00885436	0.00850539	0.00850539	0.00850539	0.00850539	0.00850539	0.00850539	0.00850539	0.00850539	0.00850539	0.00885436	0.00885436	0.00885436	0.00488793	0.00885436	0.00334346	0.00885436	0.00488793	0.00334346	0.00488793	0.00334346	0.00885436	0.00885436	0.00885436	0.00663793	0.00885436	0.00493874	0.00493874	0.0041403	0.00493874	0.00663793	0.0041403	0.0041403	0.00284023	0.00284023	0.0041403	0.00663793	0.00663793	0.00663793	0.00663793	0.00663793	0.00663793	0.00663793	0.00663793
45.2917	0.00885436	0.00663793	0.00663793	0.00885436	0.00663793	0.00663793	0.00885436	0.00885436	0.00885436	0.00885436	0.00885436	0.00885436	0.00850539	0.00885436	0.00850539	0.00850539	0.00885436	0.00885436	0.00488793	0.00488793	0.00488793	0.00885436	0.00885436	0.00885436	0.00885436	0.00885436	0.00885436	0.00885436	0.00885436	0.00493874	0.00493874	0.00493874	0.00663793	0.00663793	0.0041403	0.0041403	0.00284023	0.00284023	0.0041403	0.00663793	0.00663793	0.00663793	0.00663793	0.00663793	0.00885436	0.00663793	0.00663793	0.00663793	0.00663793
45.2083	0.00663793	0.00885436	0.00885436	0.00663793	0.00663793	0.00885436	0.00885436	0.00885436	0.00885436	0.00885436	0.00885436	0.00885436	0.00885436	0.00885436	0.00885436	0.00885436	0.00885436	0.00885436	0.00885436	0.00885436	0.00885436	0.00885436	0.00885436	0.00885436	0.00885436	0.00663793	0.00885436	0.00663793	0.00493874	0.00493874	0.0041403	0.00493874	0.00284023	0.00284023	0.0041403	0.00284023	0.0041403	0.00663793	0.00663793	0.00663793	0.00663793	0.00493874	0.00663793	0.00663793	0.00885436	0.00663793	0.00885436	0.00885436	0.00885436
45.125	0.00885436	0.00885436	0.00663793	0.00885436	0.00885436	0.00885436	0.00885436	0.00885436	0.00885436	0.00885436	0.00885436	0.00885436	0.00885436	0.00885436	0.00885436	0.00885436	0.00885436	0.00885436	0.00885436	0.00885436	0.00885436	0.00885436	0.00663793	0.00663793	0.00663793	0.00493874	0.00663793	0.00493874	0.00663793	0.00663793	0.0041403	0.0041403	0.00493874	0.00284023	0.0041403	0.00663793	0.00663793	0.00663793	0.00663793	0.00885436	0.00885436	0.00885436	0.00885436	0.00885436	0.00885436	0.00885436	0.00885436	0.00488793	0.00663793
45.0417	0.00885436	0.00885436	0.00885436	0.00663793	0.00885436	0.00885436	0.00885436	0.00885436	0.00885436	0.00885436	0.00885436	0.00885436	0.00885436	0.00885436	0.00885436	0.00885436	0.00885436	0.00885436	0.00885436	0.00885436	0.00885436	0.00885436	0.00493874	0.00493874	0.00663793	0.00663793	0.0041403	0.00493874	0.0041403	0.0041403	0.00493874	0.00284023	0.0041403	0.00663793	0.00663793	0.00885436	0.00885436	0.00885436	0.00334346	0.00885436	0.00885436	0.00885436	0.00885436	0.00488793	0.00488793	0.00488793	0.00334346	0.00334346	0.00334346
44.9583	0.00885436	0.00334346	0.00885436	0.00885436	0.00885436	0.00885436	0.00885436	0.00885436	0.00885436	0.00885436	0.00885436	0.00885436	0.00885436	0.00488793	0.00334346	0.00334346	0.00488793	0.00885436	0.00488793	0.00885436	0.00663793	0.00663793	0.00493874	0.00663793	0.00493874	0.00493874	0.00284023	0.00284023	0.0041403	0.0041403	0.00284023	0.00663793	0.00663793	0.00663793	0.00885436	0.00885436	0.00885436	0.00885436	0.00885436	0.00885436	0.00885436	0.00334346	0.00488793	0.00334346	0.00334346	0.00334346	0.00334346	0.00885436	0.00488793
44.875	0.00885436	0.00885436	0.00885436	0.00885436	0.00885436	0.00488793	0.00488793	0.00885436	0.00885436	0.00885436	0.00885436	0.00885436	0.00885436	0.00885436	0.00488793	0.00334346	0.00488793	0.00885436	0.00885436	0.00663793	0.00663793	0.00663793	0.00663793	0.00493874	0.00284023	0.0041403	0.00298112	0.00284023	0.00284023	0.00663793	0.00663793	0.00663793	0.00493874	0.00885436	0.00885436	0.00885436	0.00885436	0.00885436	0.00334346	0.00334346	0.00334346	0.00334346	0.00334346	0.00488793	0.00488793	0.00885436	0.00488793	0.00885436	0.00663793
44.7917	0.00334346	0.00334346	0.00334346	0.00885436	0.00488793	0.00488793	0.00334346	0.00885436	0.00334346	0.00488793	0.00885436	0.00885436	0.00885436	0.00885436	0.00885436	0.00488793	0.00885436	0.00885436	0.00663793	0.00663793	0.00663793	0.00493874	0.0041403	0.00284023	0.00284023	0.00284023	0.00493874	0.0041403	0.00663793	0.00663793	0.00663793	0.00663793	0.00885436	0.00885436	0.00885436	0.00885436	0.00488793	0.00334346	0.00334346	0.00334346	0.00488793	0.00488793	0.00488793	0.00334346	0.00488793	0.00885436	0.00663793	0.00885436	0.00885436
44.7083	0.00488793	0.00334346	0.00334346	0.00885436	0.00885436	0.00488793	0.00488793	0.00488793	0.00488793	0.00488793	0.00334346	0.00885436	0.00885436	0.00334346	0.00885436	0.00885436	0.00885436	0.00663793	0.00663793	0.00493874	0.00663793	0.00663793	0.0041403	0.0041403	0.00663793	0.00663793	0.00663793	0.00663793	0.00663793	0.00663793	0.00885436	0.00885436	0.00885436	0.00885436	0.00885436	0.00488793	0.00334346	0.00334346	0.00334346	0.00334346	0.00334346	0.00334346	0.00334346	0.00334346	0.00885436	0.00885436	0.00663793	0.00663793	0.0041403
44.625	0.00334346	0.00334346	0.00334346	0.00488793	0.00334346	0.00885436	0.00488793	0.00488793	0.00334346	0.00885436	0.00334346	0.00885436	0.00885436	0.00885436	0.00885436	0.00885436	0.00885436	0.00663793	0.00663793	0.00663793	0.0041403	0.00493874	0.00885436	0.00663793	0.00663793	0.00663793	0.00663793	0.00885436	0.00488793	0.00885436	0.00885436	0.00885436	0.00488793	0.00885436	0.00488793	0.00488793	0.00334346	0.00885436	0.00885436	0.00885436	0.00488793	0.00885436	0.00663793	0.00663793	0.00885436	0.00663793	0.00663793	0.00493874	0.00663793
44.5417	0.00334346	0.00334346	0.00334346	0.00488793	0.00488793	0.00334346	0.00334346	0.00334346	0.00334346	0.00885436	0.00885436	0.00885436	0.00885436	0.00488793	0.00334346	0.00663793	0.00663793	0.00663793	0.00663793	0.00663793	0.00885436	0.00885436	0.00885436	0.00885436	0.00663793	0.00885436	0.00885436	0.00488793	0.00885436	0.00885436	0.00334346	0.00334346	0.00488793	0.00885436	0.00334346	0.00468517	0.00531002	0.00488793	0.00885436	0.00663793	0.00663793	0.00663793	0.00663793	0.0041403	0.00493874	0.00493874	0.00663793	0.00663793	0.00663793
44.4583	0.00334346	0.00488793	0.00488793	0.00334346	0.00334346	0.00334346	0.00885436	0.00885436	0.00885436	0.00885436	0.00885436	0.00885436	0.00663793	0.00885436	0.00663793	0.00493874	0.00663793	0.00334346	0.00885436	0.00885436	0.00885436	0.00663793	0.00488793	0.00488793	0.00885436	0.00334346	0.00885436	0.00885436	0.00663793	0.00663793	0.00885436	0.00885436	0.00334346	0.00334346	0.00442349	0.00550648	0.00369943	0.00892404	0.00885436	0.00663793	0.00663793	0.00663793	0.0041403	0.00493874	0.00663793	0.00663793	0.00663793	0.00663793	0.00663793
44.375	0.00334346	0.00334346	0.00885436	0.00334346	0.00885436	0.00878185	0.00885436	0.00885436	0.00885436	0.00885436	0.00656542	0.00656542	0.00663793	0.00493874	0.00663793	0.00885436	0.00885436	0.00663793	0.00663793	0.00493874	0.0041403	0.00663793	0.00663793	0.00663793	0.00885436	0.00885436	0.00885436	0.00334346	0.00885436	0.00663793	0.00663793	0.00885436	0.00885436	0.00885436	0.00663793	0.0053132	0.00706002	0.00663793	0.00663793	0.00663793	0.00493874	0.00663793	0.00663793	0.00663793	0.00663793	0.00663793	0.00663793	0.00663793	0.0041403
44.2917	0.00334346	0.00334346	0.00885436	0.00885436	0.00885436	0.00885436	0.00334346	0.00334346	0.00885436	0.00885436	0.00663793	0.00663793	0.00663793	0.00334346	0.00885436	0.00663793	0.00663793	0.00493874	0.00663793	0.00663793	0.00493874	0.00663793	0.00663793	0.00885436	0.00885436	0.00885436	0.00885436	0.00885436	0.00885436	0.00885436	0.00885436	0.00885436	0.00885436	0.00885436	0.00885436	0.00663793	0.00663793	0.00663793	0.00663793	0.00493874	0.00493874	0.00493874	0.00663793	0.00493874	0.00663793	0.00663793	0.00663793	0.00663793	0.00663793
44.2083	0.00885436	0.00878185	0.00885436	0.00885436	0.00488793	0.00878185	0.00885436	0.00486623	0.00663793	0.00663793	0.00334346	0.00885436	0.00334346	0.00656542	0.00663793	0.00493874	0.00663793	0.00663793	0.00663793	0.00663793	0.00663793	0.00663793	0.00663793	0.00663793	0.00663793	0.00663793	0.00663793	0.00885436	0.00885436	0.00885436	0.00885436	0.00885436	0.00885436	0.00663793	0.00663793	0.00489	0.00663793	0.00663793	0.00493874	0.00493874	0.00493874	0.00663793	0.00493874	0.00284023	0.00284023	0.00282692	0.00282692	0.00269757	0.00284023
44.125	0.00885436	0.00327096	0.00334346	0.00885436	0.00656542	0.00663793	0.00276772	0.0041403	0.00656542	0.00656542	0.00656542	0.00656542	0.00656542	0.00663793	0.00663793	0.00663793	0.00663793	0.00663793	0.00663793	0.00885436	0.00663793	0.00663793	0.00663793	0.00663793	0.00885436	0.00885436	0.00885436	0.00885436	0.00663793	0.00663793	0.00663793	0.00663793	0.00663793	0.00493874	0.00663793	0.00681848	0.00693769	0.00284023	0.00493874	0.0041403	0.00284023	0.00284023	0.00282692	0.0030509	0.00269757	0.00282692	0.0030509	0.0030509	0.0030509
44.0417	0.00878185	0.00656542	0.0041403	0.00262506	0.00406779	0.00406779	0.00656542	0.00656542	0.00656542	0.00656542	0.00656542	0.00663793	0.00663793	0.00663793	0.00663793	0.00663793	0.00885436	0.00663793	0.00885436	0.00885436	0.00663793	0.00663793	0.00663793	0.00885436	0.00885436	0.00885436	0.00663793	0.00663793	0.00663793	0.00663793	0.00663793	0.00663793	0.0041403	0.0041403	0.0041403	0.0041403	0.0030509	0.0030509	0.0030509	0.0030509	0.0030509	0.00269757	0.00269757	0.0030509	0.0030509	0.0030509	0.0030509	0.0030509	0.00297839
43.9583	0.00663793	0.00276772	0.00406779	0.00656542	0.00486623	0.00486623	0.00486623	0.00486623	0.00656542	0.00486623	0.00486623	0.00663793	0.00663793	0.00885436	0.00885436	0.00885436	0.00663793	0.00885436	0.00885436	0.00663793	0.00663793	0.00885436	0.00663793	0.00663793	0.00663793	0.00663793	0.00663793	0.0041403	0.0041403	0.0041403	0.0041403	0.00298112	0.00269757	0.00231006	0.00259361	0.00266339	0.00350234	0.00282289	0.00275038	0.0030509	0.00297839	0.00297839	0.0030509	0.0030509	0.0030509	0.0030509	0.0030509	0.0030509	0.0030509
43.875	0.00276772	0.00656542	0.00656542	0.00486623	0.00656542	0.00486623	0.00486623	0.00486623	0.00656542	0.00656542	0.00656542	0.00656542	0.00656542	0.00885436	0.00663793	0.00663793	0.00663793	0.00663793	0.00663793	0.00663793	0.00493874	0.00493874	0.0041403	0.0041403	0.0041403	0.0041403	0.00269757	0.00269757	0.00282692	0.00282692	0.00282692	0.0030509	0.00282692	0.00266339	0.00243941	0.00266339	0.00282289	0.000374171	0.00282289	0.00297839	0.00275441	0.00275441	0.0030509	0.0030509	0.0030509	0.0030509	0.00288455	0.00288455	0.00253003
43.7917	0.00656542	0.00656542	0.00656542	0.00486623	0.00406779	0.00486623	0.00486623	0.00656542	0.00656542	0.00656542	0.00656542	0.00656542	0.00878185	0.00885436	0.00878185	0.00885436	0.00885436	0.00885436	0.00663793	0.00284023	0.00282692	0.00282692	0.00282692	0.00298112	0.00282692	0.00269757	0.00298112	0.00282692	0.0030509	0.00269757	0.00269757	0.00269757	0.00282692	0.00266339	0.00259088	0.00266339	0.00275038	0.00429759	0.00275038	0.00297839	0.00281204	0.00297839	0.00297839	0.00297839	0.0030509	0.00297839	0.00253003	0.00281204	0.00253003
43.7083	0.00656542	0.00406779	0.00486623	0.00406779	0.00406779	0.00486623	0.00656542	0.00656542	0.00656542	0.00656542	0.00656542	0.00674597	0.00908334	0.00656542	0.00878185	0.00663793	0.00663793	0.00493874	0.00284023	0.00284023	0.00298112	0.00298112	0.00298112	0.00269757	0.00298112	0.0030509	0.0030509	0.0030509	0.0030509	0.0030509	0.0030509	0.00297839	0.0030509	0.0030509	0.0030509	0.0030509	0.0030509	0.00297839	0.00297839	0.00297839	0.00297839	0.00297839	0.00297839	0.00281204	0.00281204	0.00281204	0.00288455	0.00281204	0.00283319
43.625	0.00406779	0.00656542	0.00656542	0.00656542	0.00656542	0.00656542	0.00656542	0.00656542	0.00656542	0.00656542	0.00656542	0.00878185	0.00878185	0.00656542	0.00656542	0.00284023	0.00298112	0.00298112	0.00284023	0.00284023	0.00284023	0.00276772	0.00269757	0.0030509	0.0030509	0.0030509	0.00297839	0.00297839	0.00297839	0.00297839	0.00297839	0.00297839	0.00297839	0.0030509	0.00282692	0.00282692	0.00275441	0.00297839	0.00297839	0.00297839	0.00297839	0.00297839	0.00253003	0.00253003	0.00281204	0.00253003	0.00281204	0.00260254	0.00364044
43.5417	0.00656542	0.00656542	0.00878185	0.00656542	0.00656542	0.00406779	0.00406779	0.00486623	0.00656542	0.00486623	0.00486623	0.00656542	0.00486623	0.00486623	0.00276772	0.00276772	0.00298112	0.00276772	0.00298112	0.00284023	0.00284023	0.00284023	0.00269757	0.00269757	0.00282692	0.0030509	0.0030509	0.0030509	0.0030509	0.00297839	0.00297839	0.00452559	0.00292965	0.00297839	0.0030509	0.00282692	0.00297839	0.00297839	0.00297839	0.00364044	0.00281204	0.00297839	0.00297839	0.00281204	0.00253003	0.00253003	0.00283319	0.00364044	0.00364044
43.4583	0.00656542	0.00878185	0.00656542	0.00406779	0.00486623	0.00486623	0.00486623	0.00406779	0.00276772	0.00276772	0.00276772	0.00276772	0.00238021	0.00238021	0.00238021	0.0023669	0.0023669	0.00223755	0.00238021	0.00238021	0.00238021	0.00238021	0.00231006	0.0023669	0.00243941	0.00231006	0.00266339	0.0030509	0.0030509	0.00297839	0.00275038	0.00270164	0.00275038	0.00297839	0.00297839	0.00297839	0.00297839	0.00297839	0.00297839	0.00297839	0.00297839	0.00297839	0.00297839	0.00297839	0.00253003	0.00283319	0.00364044	0.00364044	0.00364044
43.375	0.00656542	0.00486623	0.00486623	0.00406779	0.00406779	0.00406779	0.00276772	0.00276772	0.00290861	0.00262506	0.00290861	0.00290861	0.0025211	0.0023669	0.00223755	0.00259088	0.00259088	0.00259088	0.0023669	0.00238021	0.00223755	0.00238021	0.00223755	0.00259088	0.00223755	0.00243941	0.0023669	0.00297839	0.00297839	0.00297839	0.00258403	0.00275038	0.00275038	0.00297839	0.00297839	0.00297839	0.00297839	0.00292965	0.00297839	0.00297839	0.00297839	0.00297839	0.00297839	0.00281204	0.00281204	0.00253003	0.00364044	0.00364044	0.00364044
43.2917	0.00486623	0.00486623	0.00406779	0.00406779	0.00406779	0.00406779	0.00276772	0.00276772	0.00262506	0.00276772	0.00262506	0.00262506	0.0025211	0.0023669	0.0023669	0.0023669	0.00223755	0.00259088	0.0023669	0.00238021	0.00238021	0.00238021	0.00238021	0.00223755	0.00259088	0.00223755	0.00259088	0.00297839	0.00297839	0.00292965	0.001555	0.00168301	0.00427684	0.00253003	0.00297839	0.00297839	0.00297839	0.00297839	0.00297839	0.00297839	0.00297839	0.00281204	0.00281204	0.00281204	0.0031118	0.00253003	0.00364044	0.00364044	0.00364044
43.2083	0.00486623	0.00406779	0.00276772	0.00406779	0.00276772	0.00276772	0.00276772	0.00276772	0.00276772	0.00238021	0.0025211	0.00223755	0.00262506	0.00297839	0.00297839	0.0023669	0.0025211	0.0025211	0.00290861	0.00290861	0.00262506	0.00238021	0.00238021	0.00238021	0.00238021	0.00223755	0.00259088	0.00297839	0.00297839	0.00327815	0.0027633	0.00281204	0.00253003	0.00297839	0.00297839	0.00297839	0.00297839	0.00297839	0.00297839	0.00297839	0.00297839	0.00281204	0.00281204	0.00253003	0.00253003	0.00253003	0.00253003	0.00253003	0.00364044
43.125	0.00276772	0.00406779	0.00276772	0.00276772	0.00290861	0.00262506	0.00275441	0.00276772	0.00276772	0.0025211	0.00238021	0.00259088	0.00297839	0.00297839	0.00275441	0.00223755	0.00223755	0.00238021	0.00276772	0.00276772	0.00276772	0.00238021	0.0025211	0.00223755	0.00238021	0.00238021	0.00223755	0.00297839	0.00281204	0.00297839	0.00297839	0.00297839	0.00297839	0.00297839	0.00297839	0.00297839	0.00275441	0.00297839	0.00297839	0.00281204	0.00281204	0.00281204	0.00281204	0.00281204	0.00253003	0.00281204	0.00281204	0.00281204	0.00253003
43.0417	0.00276772	0.00276772	0.00262506	0.00297839	0.00297839	0.00297839	0.00275441	0.00262506	0.00276772	0.0025211	0.0023669	0.0023669	0.00297839	0.00297839	0.00275441	0.0023669	0.00238021	0.00238021	0.00276772	0.00276772	0.00276772	0.00238021	0.0023669	0.00238021	0.00267996	0.00238021	0.00259088	0.00297839	0.00297839	0.00297839	0.00297839	0.00297839	0.00297839	0.00297839	0.00297839	0.00365784	0.00292965	0.00275441	0.00297839	0.00297839	0.00297839	0.00297839	0.00292965	0.00297839	0.00297839	0.00281204	0.00281204	0.00281204	0.00253003
42.9583	0.00275441	0.00297839	0.00297839	0.00259088	0.00259088	0.00259088	0.0023669	0.00223755	0.00238021	0.00238021	0.0023669	0.0023669	0.00297839	0.00262506	0.00262506	0.00276772	0.00276772	0.00290861	0.00276772	0.00276772	0.00276772	0.00223755	0.0025211	0.00259088	0.00292655	0.0039376	0.00337603	0.0029783	0.00297839	0.00297839	0.00297839	0.00297839	0.00297839	0.00275038	0.00427684	0.00161041	0.00288173	0.00297839	0.00297839	0.00275441	0.00297839	0.00297839	0.00304808	0.00297839	0.00297839	0.00297839	0.00281204	0.00281204	0.00281204
42.875	0.00297839	0.00297839	0.00297839	0.00259088	0.00259088	0.00259088	0.00223755	0.0025211	0.0025211	0.0025211	0.00353594	0.00367005	0.00145714	0.00407172	0.00297839	0.00276772	0.00276772	0.00486623	0.00406779	0.00276772	0.00262506	0.00259088	0.0023669	0.0023669	0.00297839	0.00262506	0.00262506	0.00297839	0.00297839	0.00297839	0.00297839	0.00262506	0.00292965	2.78289e-05	0.00122321	0.00298569	0.00297839	0.00297839	0.00297839	0.00297839	0.00297839	0.00262506	0.00275441	0.00297839	0.00297839	0.00297839	0.00297839	0.00281204	0.00281204
42.7917	0.00297839	0.00297839	0.00297839	0.00259088	0.00259088	0.00259088	0.00259088	0.0025211	0.0025211	0.0025211	0.00281645	0.00346023	0.0039376	0.00285987	0.00276772	0.00290861	0.00285987	0.00436928	0.00297839	0.00262506	0.00275441	0.0023669	0.0023669	0.0023669	0.00276772	0.00276772	0.00276772	0.00290861	0.00297839	0.00275441	0.00327988	0.00365784	0.00191102	0.00434945	0.00275038	0.00275038	0.00297839	0.00297839	0.00297839	0.00297839	0.00297839	0.00297839	0.00297839	0.00297839	0.00297839	0.00297839	0.00297839	0.00297839	0.00297839
42.7083	0.00262506	0.00116941	0.00116941	0.00259088	0.00259088	0.00259088	0.00259088	0.00259088	0.00238021	0.00270165	0.000927463	0.00105548	0.00337603	0.00342947	0.00290861	0.00238021	0.00247236	0.00238021	0.00276772	0.00276772	0.00274306	0.00493592	0.00276772	0.00406779	0.00656542	0.00276772	0.00656542	0.00275441	0.00297839	0.00297839	0.00297839	0.00297839	0.00297839	0.00297839	0.00297839	0.00297839	0.00297839	0.00297839	0.00297839	0.00297839	0.00297839	0.00297839	0.00259088	0.00259088	0.00259088	0.00297839	0.00297839	0.00281204	0.00242453
42.625	0.00262506	0.00407172	0.00293496	0.0023669	0.00259088	0.00259088	0.00259088	0.00259088	0.00259088	0.00238021	0.00238021	0.0025211	0.00275441	0.00304808	0.00292965	0.00223755	0.00238021	0.00238021	0.00656542	0.00401905	0.00481749	0.00486623	0.00656542	0.00656542	0.00674597	0.00481749	0.00406779	0.00406779	0.00262506	0.00297839	0.00297839	0.00297839	0.00297839	0.00297839	0.00262506	0.00297839	0.00297839	0.00275441	0.00275441	0.00486623	0.00276772	0.00276772	0.00259088	0.00259088	0.00259088	0.00297839	0.00297839	0.00297839	0.00238021
42.5417	0.00275441	0.00262506	0.00290861	0.00238021	0.00259088	0.00259088	0.00259088	0.00259088	0.00223755	0.00259088	0.00223755	0.00259088	0.00297839	0.00290861	0.00304808	0.00238021	0.00447872	0.00447872	0.00493592	0.00656542	0.00406779	0.00406779	0.00656542	0.00785527	0.00524069	0.00406779	0.00406779	0.00406779	0.00406779	0.00406779	0.00276772	0.00276772	0.00290861	0.00276772	0.00262506	0.00290861	0.00276772	0.00276772	0.00406779	0.00406779	0.00486623	0.00406779	0.00368028	0.00238021	0.00368028	0.00290861	0.00276772	0.00276772	0.0023669
42.4583	0.00297839	0.00297839	0.00297839	0.00262506	0.00262506	0.00262506	0.00259088	0.00247621	0.00247621	0.00247621	0.00247621	0.00247621	0.00259088	0.00259088	0.00223755	0.00276772	0.00656542	0.00656542	0.00486623	0.00276772	0.00406779	0.00406779	0.00406779	0.00448988	0.00238021	0.00238021	0.00447872	0.00486623	0.00486623	0.00486623	0.00406779	0.00486623	0.00486623	0.00406779	0.00406779	0.00406779	0.00368028	0.00238021	0.00368028	0.00368028	0.00238021	0.00447872	0.00447872	0.00447872	0.00447872	0.00656542	0.00406779	0.00276772	0.00368028
42.375	0.00297839	0.00297839	0.00297839	0.00262506	0.00262506	0.00275441	0.00259088	0.00259088	0.00247621	0.00247621	0.00247621	0.00247621	0.0023669	0.00223755	0.0023669	0.00406779	0.00406779	0.00276772	0.00406779	0.00406779	0.00276772	0.00276772	0.00486623	0.00406779	0.00368028	0.00368028	0.00368028	0.00276772	0.00276772	0.00406779	0.00276772	0.00406779	0.00406779	0.00406779	0.00276772	0.00406779	0.00368028	0.00368028	0.00368028	0.00368028	0.00368028	0.00368028	0.00368028	0.00368028	0.00368028	0.00406779	0.00406779	0.00406779	0.00368028
42.2917	0.00281204	0.00297839	0.00297839	0.00297839	0.00297839	0.00297839	0.00259088	0.00259088	0.00259088	0.00259088	0.00223755	0.00223755	0.00368028	0.00368028	0.00368028	0.00406779	0.00406779	0.00406779	0.00276772	0.00406779	0.00276772	0.00656542	0.00486623	0.00486623	0.00447872	0.00238021	0.00238021	0.00406779	0.00406779	0.00276772	0.00486623	0.00406779	0.00406779	0.00486623	0.00406779	0.00406779	0.00368028	0.00368028	0.00368028	0.00447872	0.00447872	0.00447872	0.00447872	0.00447872	0.00447872	0.00406779	0.00406779	0.00406779	0.00368028
42.2083	0.00242453	0.00242453	0.00259088	0.00297839	0.00297839	0.00297839	0.00297839	0.00297839	0.00297839	0.00297839	0.00262506	0.00486623	0.00368028	0.00368028	0.00447872	0.00368028	0.00617791	0.00447872	0.00406779	0.00406779	0.00276772	0.00656542	0.00486623	0.00486623	0.00617791	0.00368028	0.00368028	0.00368028	0.00368028	0.00238021	0.00368028	0.00368028	0.00447872	0.00406779	0.00486623	0.00486623	0.00617791	0.00617791	0.00447872	0.00447872	0.00368028	0.00617791	0.00617791	0.00617791	0.00617791	0.00447872	0.00447872	0.00368028	0.00276772
42.125	0.00238021	0.0023669	0.00259088	0.00297839	0.00297839	0.00297839	0.00297839	0.00297839	0.00297839	0.00297839	0.00262506	0.00276772	0.00447872	0.00447872	0.00368028	0.00368028	0.00617791	0.00447872	0.00406779	0.00406779	0.00406779	0.00486623	0.00486623	0.00486623	0.00617791	0.00617791	0.00368028	0.00368028	0.00447872	0.00447872	0.00368028	0.00368028	0.00368028	0.00406779	0.00656542	0.00656542	0.00617791	0.00617791	0.00447872	0.00368028	0.00368028	0.00447872	0.00447872	0.00447872	0.00617791	0.00617791	0.00617791	0.00368028	0.00276772
42.0417	0.00226554	0.00225223	0.00259088	0.00297839	0.00297839	0.00297839	0.00297839	0.00290861	0.00262506	0.00276772	0.00275441	0.00406779	0.00368028	0.00447872	0.00368028	0.00368028	0.00617791	0.00617791	0.00486623	0.00406779	0.00406779	0.00486623	0.00486623	0.00656542	0.00617791	0.00617791	0.00617791	0.00617791	0.00447872	0.00447872	0.00368028	0.00368028	0.00617791	0.00656542	0.00656542	0.00656542	0.00617791	0.00447872	0.00617791	0.00238021	0.00238021	0.00238021	0.00238021	0.00368028	0.00447872	0.00447872	0.00368028	0.00238021	0.00276772
41.9583	0.00297839	0.00253003	0.00253003	0.00281204	0.00297839	0.00275441	0.00275441	0.00275441	0.00262506	0.00262506	0.00406779	0.00406779	0.00406779	0.00276772	0.00406779	0.00368028	0.00447872	0.00617791	0.00447872	0.00368028	0.00368028	0.00368028	0.00617791	0.00617791	0.00839434	0.00617791	0.00617791	0.00368028	0.00238021	0.00368028	0.00238021	0.00238021	0.00368028	0.00368028	0.00368028	0.00368028	0.00368028	0.00368028	0.00368028	0.00238021	0.00238021	0.0025211	0.00406779	0.00406779	0.00406779	0.00368028	0.00368028	0.00238021	0.00276772
41.875	0.00352577	0.00364044	0.00364044	0.00253003	0.00281204	0.00297839	0.00297839	0.00297839	0.00275441	0.00406779	0.00406779	0.00406779	0.00406779	0.00406779	0.00406779	0.00238021	0.00447872	0.00617791	0.00447872	0.00447872	0.00447872	0.00447872	0.00617791	0.00617791	0.00617791	0.00447872	0.00238021	0.00368028	0.00447872	0.00238021	0.00238021	0.00368028	0.00368028	0.00368028	0.00368028	0.00368028	0.00368028	0.00368028	0.00238021	0.00368028	0.00238021	0.00238021	0.00406779	0.00276772	0.00406779	0.00368028	0.00238021	0.00238021	0.00290861
41.7917	0.00352577	0.00364044	0.00364044	0.00364044	0.00253003	0.00281204	0.00297839	0.00297839	0.00297839	0.00262506	0.00406779	0.00406779	0.00406779	0.00406779	0.00406779	0.00368028	0.00447872	0.00617791	0.00617791	0.00617791	0.00447872	0.00368028	0.00617791	0.00617791	0.00447872	0.00368028	0.00368028	0.00368028	0.00368028	0.00368028	0.00238021	0.00238021	0.00238021	0.00238021	0.00238021	0.00238021	0.00238021	0.00238021	0.00238021	0.00238021	0.00238021	0.00238021	0.00276772	0.00276772	0.00276772	0.00238021	0.00223755	0.0023669	0.00262506
41.7083	0.00352577	0.00352577	0.00371012	0.00281204	0.00253003	0.00253003	0.00281204	0.00297839	0.00297839	0.00275441	0.00406779	0.00406779	0.00368028	0.00368028	0.00238021	0.00368028	0.00447872	0.00617791	0.00656542	0.00656542	0.00406779	0.00486623	0.00486623	0.00486623	0.00368028	0.00368028	0.00368028	0.00368028	0.00238021	0.00238021	0.0025211	0.0025211	0.00238021	0.00238021	0.00238021	0.00238021	0.00276772	0.00276772	0.00262506	0.0025211	0.00238021	0.00238021	0.00238021	0.00238021	0.00223755	0.00223755	0.00259088	0.00259088	0.00297839
41.625	0.00352577	0.00241536	0.00241536	0.00253003	0.00253003	0.00253003	0.00269737	0.00297839	0.00297839	0.00297839	0.00262506	0.00406779	0.00238021	0.00368028	0.00368028	0.00617791	0.00617791	0.00447872	0.00656542	0.00878185	0.00656542	0.00656542	0.00406779	0.00486623	0.00447872	0.00447872	0.00368028	0.00238021	0.00238021	0.00238021	0.00238021	0.00223755	0.00238021	0.0025211	0.00238021	0.0025211	0.00290861	0.00297839	0.00297839	0.00259088	0.00223755	0.0025211	0.0025211	0.00223755	0.00247621	0.00259088	0.00247621	0.00259088	0.00297839
41.5417	0.00271852	0.00241536	0.00269737	0.00281204	0.00297839	0.00281204	0.00297839	0.00297839	0.00297839	0.00297839	0.00262506	0.00406779	0.00617791	0.00617791	0.00447872	0.00447872	0.00617791	0.00617791	0.00878185	0.00656542	0.00486623	0.00406779	0.00406779	0.00276772	0.00368028	0.00368028	0.00238021	0.0025211	0.00223755	0.00223755	0.0025211	0.00238021	0.00238021	0.00238021	0.00238021	0.00238021	0.00262506	0.00297839	0.00297839	0.00259088	0.00259088	0.00238021	0.00259088	0.00259088	0.00247621	0.00259088	0.00247621	0.00247621	0.00263974
41.4583	0.00352577	0.00253003	0.00253003	0.00281204	0.00281204	0.00297839	0.00259088	0.00259088	0.00223755	0.00223755	0.00368028	0.00617791	0.00447872	0.00447872	0.00617791	0.00656542	0.00656542	0.00656542	0.00839434	0.00368028	0.00238021	0.00406779	0.00276772	0.00276772	0.00276772	0.00290861	0.00297839	0.00259088	0.00259088	0.0025211	0.0025211	0.00238021	0.00238021	0.00238021	0.0025211	0.00226554	0.0025211	0.0025211	0.0025211	0.0025211	0.0025211	0.00240643	0.00290861	0.00275441	0.00286372	0.00247621	0.00247621	0.00247621	0.00247621
41.375	0.00352577	0.00364044	0.00281204	0.00281204	0.00281204	0.00297839	0.00259088	0.00259088	0.0025211	0.00238021	0.00617791	0.00617791	0.00447872	0.00447872	0.00447872	0.00656542	0.00656542	0.00656542	0.00839434	0.00617791	0.00368028	0.00276772	0.00276772	0.00262506	0.00276772	0.00290861	0.00297839	0.00223755	0.0023669	0.00223755	0.0025211	0.00238021	0.00226554	0.00240643	0.00212288	0.00212288	0.00240643	0.00225223	0.00225223	0.0023669	0.00259088	0.00259088	0.00275441	0.00275441	0.00263974	0.00247621	0.00247621	0.00247621	0.00247621
41.2917	0.00352577	0.00352577	0.00253003	0.00281204	0.00281204	0.00281204	0.00259088	0.00238021	0.00238021	0.00447872	0.00617791	0.00617791	0.00617791	0.00617791	0.00617791	0.00656542	0.00656542	0.00656542	0.00839434	0.00617791	0.00617791	0.00276772	0.00406779	0.00276772	0.00276772	0.00290861	0.00297839	0.0023669	0.00223755	0.00223755	0.00212288	0.00226554	0.00226554	0.00225223	0.00240643	0.00226554	0.00226554	0.00226554	0.00212288	0.00247621	0.00259088	0.00259088	0.00297839	0.00275441	0.00265305	0.00240643	0.00240643	0.00240643	0.00212288
41.2083	0.00352577	0.00352577	0.00271852	0.00283319	0.00364044	0.00281204	0.00297839	0.00297839	0.00276772	0.00368028	0.00617791	0.00617791	0.00447872	0.00617791	0.00839434	0.00656542	0.00656542	0.00656542	0.00656542	0.00656542	0.00656542	0.00447872	0.00617791	0.00368028	0.00238021	0.00238021	0.00223755	0.0023669	0.00238021	0.00226554	0.00226554	0.00356561	0.0034754	0.00226554	0.00226554	0.00226554	0.00226554	0.00226554	0.00240643	0.00240643	0.00223755	0.00240643	0.00240643	0.0025211	0.00238021	0.00226554	0.00240643	0.00226554	0.00212288
41.125	0.00357553	0.00343556	0.00352577	0.00364044	0.00364044	0.00283319	0.00283319	0.00297839	0.00297839	0.00238021	0.00368028	0.00617791	0.00617791	0.00617791	0.00617791	0.00656542	0.00656542	0.00486623	0.00656542	0.00486623	0.00406779	0.00368028	0.00368028	0.00238021	0.00238021	0.00238021	0.00238021	0.00212288	0.00212288	0.00356561	0.00356561	0.00356561	0.00356561	0.00356561	0.00226554	0.00226554	0.00226554	0.00226554	0.00226554	0.00226554	0.00238021	0.00238021	0.00238021	0.00238021	0.00238021	0.00226554	0.00226554	0.00226554	0.00240643
41.0417	0.00346259	0.00357553	0.0036902	0.00364044	0.00364044	0.00364044	0.00364044	0.00364044	0.00364044	0.00259088	0.00238021	0.00839434	0.00617791	0.00839434	0.00617791	0.00656542	0.00656542	0.00656542	0.00656542	0.00486623	0.00486623	0.00617791	0.00368028	0.00238021	0.00368028	0.00368028	0.00368028	0.00226554	0.00226554	0.00217533	0.0034754	0.00356561	0.00356561	0.00356561	0.00356561	0.00356561	0.00356561	0.00226554	0.00226554	0.00226554	0.00226554	0.00238021	0.00226554	0.00226554	0.00240643	0.00212288	0.00226554	0.00217533	0.00226554
40.9583	0.00357553	0.00357553	0.0036902	0.0036902	0.00364044	0.00364044	0.00364044	0.00364044	0.00283319	0.00242453	0.00259088	0.00238021	0.00447872	0.00839434	0.00617791	0.00617791	0.00617791	0.00617791	0.00656542	0.00656542	0.00656542	0.00368028	0.00368028	0.00368028	0.00368028	0.00368028	0.00368028	0.00226554	0.00356561	0.00356561	0.00217533	0.0034754	0.0034754	0.00356561	0.00436405	0.00356561	0.00238021	0.00226554	0.00226554	0.00226554	0.00226554	0.00240643	0.00212288	0.00212288	0.00212288	0.00225223	0.00225223	0.00225223	0.00212288
40.875	0.00357553	0.00357553	0.00357553	0.0036902	0.0036902	0.00364044	0.00364044	0.00364044	0.00364044	0.00244568	0.00242453	0.00259088	0.00238021	0.00368028	0.00839434	0.00617791	0.00447872	0.00617791	0.00656542	0.00486623	0.00656542	0.00447872	0.00447872	0.00368028	0.00368028	0.00447872	0.00356561	0.00356561	0.00226554	0.00356561	0.00217533	0.00217533	0.00217533	0.00356561	0.00356561	0.00368028	0.00238021	0.00226554	0.00226554	0.00226554	0.00240643	0.00212288	0.00212288	0.00212288	0.00212288	0.00223755	0.00225223	0.00225223	0.00225223
40.7917	0.00357553	0.00357553	0.00357553	0.0036902	0.0036902	0.0036902	0.00364044	0.00364044	0.00253003	0.00214252	0.00242453	0.00259088	0.0025211	0.00238021	0.00368028	0.00617791	0.00447872	0.00368028	0.00656542	0.00406779	0.00486623	0.00447872	0.00617791	0.00617791	0.00368028	0.00368028	0.00356561	0.00356561	0.00356561	0.00356561	0.00226554	0.00217533	0.00207355	0.00226554	0.00356561	0.00226554	0.00238021	0.00238021	0.00240643	0.00240643	0.00226554	0.00226554	0.00226554	0.0025211	0.00225223	0.00225223	0.00225223	0.00225223	0.00225223
40.7083	0.00309542	0.00318563	0.0033003	0.0036902	0.0036902	0.00364044	0.00364044	0.00364044	0.00364044	0.00325293	0.00242453	0.00259088	0.00259088	0.0025211	0.00238021	0.00406779	0.00656542	0.00406779	0.00447872	0.00447872	0.00617791	0.00617791	0.00447872	0.00447872	0.00617791	0.00617791	0.00606324	0.00356561	0.00356561	0.00240643	0.00226554	0.00226554	0.00212288	0.00240643	0.00226554	0.00226554	0.00238021	0.00238021	0.00223755	0.00238021	0.00238021	0.00226554	0.00238021	0.00212288	0.00223755	0.00212288	0.0023669	0.00203267	0.00265305
40.625	0.00265643	0.00348712	0.0033003	0.00387075	0.00387075	0.00364044	0.00364044	0.00364044	0.00364044	0.00244568	0.00214252	0.00242453	0.00259088	0.00259088	0.00238021	0.00406779	0.00656542	0.00645075	0.00617791	0.00617791	0.00447872	0.00447872	0.00447872	0.00447872	0.00617791	0.00447872	0.00356561	0.00436405	0.00226554	0.00356561	0.00226554	0.00212288	0.00226554	0.00226554	0.00226554	0.00226554	0.00238021	0.00238021	0.0025211	0.00238021	0.00238021	0.0025211	0.00223755	0.00223755	0.00238021	0.00238021	0.00238021	0.00226554	0.00265305
40.5417	0.00265643	0.00266591	0.00266591	0.00303299	0.00471988	0.00364044	0.00364044	0.00364044	0.0035917	0.00459031	0.00244568	0.00244568	0.00244568	0.00242453	0.00223755	0.00276772	0.00276772	0.00406779	0.00368028	0.00617791	0.00617791	0.00617791	0.00617791	0.00447872	0.00447872	0.00368028	0.00356561	0.00356561	0.00356561	0.00356561	0.00356561	0.00356561	0.00238021	0.00238021	0.00238021	0.00238021	0.0025211	0.00238021	0.00238021	0.00238021	0.00238021	0.0025211	0.00226554	0.00238021	0.00238021	0.00238021	0.00368028	0.00368028	0.00276772
40.4583	0.0036902	0.0036902	0.003161	0.00106216	0.00538567	0.00341243	0.00364044	0.00364044	0.0035917	0.00431989	0.00364044	0.00283319	0.00214252	0.00242453	0.00259088	0.00259088	0.0025211	0.00238021	0.00238021	0.00223755	0.00368028	0.00617791	0.00617791	0.00617791	0.00606324	0.00617791	0.00436405	0.00356561	0.00356561	0.00356561	0.00356561	0.00226554	0.00238021	0.00238021	0.00238021	0.00238021	0.00238021	0.00238021	0.00238021	0.00238021	0.00368028	0.00238021	0.00238021	0.00238021	0.00238021	0.00368028	0.00368028	0.00368028	0.00368028
40.375	0.003819	0.003819	0.0036902	0.00360179	0.00381408	0.00336369	0.00266681	0.00533325	0.0035917	0.00404209	0.00364044	0.00283319	0.00214252	0.00214252	0.00214252	0.00214252	0.00242453	0.00259088	0.0025211	0.00238021	0.00238021	0.00212288	0.00212288	0.00212288	0.00247621	0.00226554	0.00606324	0.00436405	0.00356561	0.00356561	0.00356561	0.00447872	0.00368028	0.00368028	0.00238021	0.00238021	0.00238021	0.00238021	0.00368028	0.00368028	0.00238021	0.00368028	0.00368028	0.00368028	0.00238021	0.00368028	0.00368028	0.00368028	0.00368028
40.2917	0.003819	0.003819	0.003819	0.00341243	0.00341243	0.00341243	0.00528139	0.00136624	0.00256162	0.0035917	0.00364044	0.00364044	0.00343347	0.00325293	0.00325293	0.00244568	0.00244568	0.00244568	0.00230986	0.00247621	0.00247621	0.00230986	0.00247621	0.00247621	0.00247621	0.00225223	0.00226554	0.00606324	0.0034754	0.00356561	0.00356561	0.00368028	0.00238021	0.00368028	0.00238021	0.00368028	0.00368028	0.00368028	0.00368028	0.00368028	0.00238021	0.00238021	0.00238021	0.00238021	0.00238021	0.00238021	0.00368028	0.00368028	0.00368028
40.2083	0.00364044	0.00364044	0.00364044	0.00364044	0.00364044	0.00364044	0.00364044	0.00364044	0.00528139	0.00528139	0.0035917	0.00364044	0.00364044	0.00364044	0.00364044	0.00313826	0.00313826	0.00313826	0.00313826	0.00313826	0.00313826	0.00313826	0.00313826	0.00233101	0.00202785	0.00259088	0.00223755	0.00226554	0.00606324	0.00436405	0.00356561	0.00447872	0.00368028	0.00617791	0.00447872	0.00447872	0.00447872	0.00368028	0.00368028	0.00368028	0.00238021	0.00238021	0.00238021	0.00238021	0.00238021	0.00368028	0.00238021	0.00368028	0.00368028
40.125	0.00364044	0.00364044	0.00364044	0.00364044	0.00364044	0.00364044	0.00364044	0.00364044	0.00364044	0.00364044	0.00364044	0.00364044	0.00364044	0.00364044	0.00364044	0.00313826	0.00313826	0.00313826	0.00313826	0.00313826	0.00313826	0.00313826	0.00313826	0.00325293	0.00325293	0.00214252	0.00247621	0.00225223	0.00240643	0.00447872	0.00368028	0.00436405	0.00368028	0.00226554	0.00436405	0.00356561	0.00356561	0.00356561	0.00368028	0.00368028	0.00238021	0.00238021	0.00238021	0.0025211	0.00238021	0.00238021	0.00368028	0.00238021	0.00368028
40.0417	0.00364044	0.00364044	0.00364044	0.00364044	0.00394192	0.00364044	0.00364044	0.00364044	0.00364044	0.00364044	0.00364044	0.00364044	0.00364044	0.00364044	0.00371012	0.00320419	0.00332261	0.00325293	0.00325293	0.00325293	0.00325293	0.00313826	0.00313826	0.00313826	0.00325293	0.00325293	0.00325293	0.00202785	0.00247621	0.00247621	0.00226554	0.00617791	0.00356561	0.00356561	0.00356561	0.00356561	0.00356561	0.00356561	0.00447872	0.00368028	0.00238021	0.00238021	0.00238021	0.00238021	0.00238021	0.00238021	0.00368028	0.00238021	0.00368028
39.9583	0.0035917	0.00364044	0.00364044	0.00364044	0.00533325	0.00533325	0.00474981	0.00336369	0.00341243	0.00364044	0.00364044	0.00364044	0.00364044	0.00364044	0.0036902	0.00373059	0.0052452	0.00373059	0.00373059	0.00373059	0.00341243	0.00364044	0.00352577	0.00352577	0.00325293	0.00325293	0.00325293	0.00325293	0.00325293	0.00247621	0.00212288	0.00240643	0.00226554	0.00436405	0.00436405	0.00356561	0.00226554	0.00356561	0.00356561	0.00368028	0.00368028	0.00238021	0.00238021	0.00238021	0.00238021	0.00238021	0.00238021	0.00368028	0.00238021
39.875	0.00364044	0.00364044	0.00364044	0.00364044	0.00364044	0.00364044	0.00359298	0.00240451	0.00240451	0.00364044	0.00364044	0.00352577	0.00370433	0.00370433	0.00370433	0.00331443	0.00318563	0.0033003	0.00318563	0.0034291	0.0034291	0.00365711	0.00354244	0.00341364	0.00318802	0.00331682	0.00313826	0.00313826	0.00313826	0.00313826	0.00242453	0.00223755	0.00223755	0.00238021	0.00447872	0.00617791	0.00447872	0.00368028	0.00368028	0.00436405	0.00356561	0.00447872	0.00368028	0.00238021	0.00238021	0.00238021	0.00238021	0.00238021	0.00238021
39.7917	0.00352577	0.00486315	0.00371012	0.00352577	0.00244695	0.00533325	0.00341243	0.00371392	0.00240451	0.00352577	0.00364044	0.00352577	0.00370433		0.00370433	0.00331443	0.00318563	0.00318563	0.0033003	0.0033003	0.0033003	0.00352831	0.00352831	0.00341364	0.00330269	0.00330269	0.00318802	0.00318802	0.00313826	0.00313826	0.00325293	0.00325293	0.00259088	0.0023669	0.00247621	0.00238021	0.00617791	0.00368028	0.00226554	0.00356561	0.00356561	0.00356561	0.00356561	0.00226554	0.00240643	0.00240643	0.00238021	0.00238021	0.00238021
39.7083	0.00382099	0.00404209	0.00364044	0.00364044	0.00364044	0.00364044	0.00341243	0.00341243	0.00491927	0.00341243	0.00341243	0.00329776	0.003819	0.003819	0.003819	0.003819	0.00370433	0.00357553	0.00352831	0.00352831	0.00352831	0.00352831	0.00341364	0.00341364	0.00318802	0.00330269	0.00318802	0.00318802	0.00318802	0.00313826	0.00325293	0.00325293	0.00325293	0.00325293	0.00242453	0.0023669	0.00247621	0.00212288	0.00436405	0.00356561	0.00356561	0.00447872	0.00436405	0.0034754	0.00226554	0.00226554	0.00226554	0.00226554	0.00240643
39.625	0.00364044	0.00364044	0.00364044	0.00364044	0.00364044	0.00364044	0.00341243	0.00336369	0.00474981	0.00341243	0.00341243	0.00341243	0.0036902	0.003819	0.0036902	0.0036902	0.0036902	0.0036902	0.00352831	0.00352831	0.00352831	0.00370885	0.00341364	0.00341364	0.00318802	0.00318802	0.00318802	0.00318802	0.00318802	0.00331682	0.00330269	0.00325293	0.00325293	0.00325293	0.00325293	0.00230986	0.00259088	0.00223755	0.00259088	0.00240643	0.00356561	0.00356561	0.00356561	0.00436405	0.00356561	0.00226554	0.00226554	0.00226554	0.00226554
39.5417	0.00297839	0.00281204	0.00364044	0.00364044	0.00364044	0.00364044	0.00341243	0.00341243	0.00341243	0.00341243	0.00341243	0.00341243	0.0036902	0.0036902	0.00399169	0.00577558	0.003161	0.00399169	0.00352831	0.00352831	0.00352831	0.00352831	0.00365711	0.00354244	0.00331682	0.00318802	0.00330269	0.00330269	0.00318802	0.00330269	0.00330269	0.00343149	0.00325293	0.00325293	0.00325293	0.00325293	0.00325293	0.00244568	0.00242453	0.00259088	0.00247621	0.00436405	0.00617791	0.00617791	0.00447872	0.00617791	0.00436405	0.00356561	0.00226554
39.4583	0.00275441	0.00297839	0.00281204	0.00253003	0.00364044	0.00364044	0.00364044	0.00364044	0.00364044	0.00364044	0.00364044	0.00364044	0.00364044	0.00365711	0.00352831	0.00547183	0.00538567	0.00528586	0.00360179	0.0033003	0.0034291	0.003819	0.003819	0.003819	0.003819	0.00370433	0.00400409	0.00331443	0.00318563	0.0033003	0.0033003	0.0033003	0.0034291	0.00341243	0.00341243	0.00341243	0.00371392	0.00336369	0.00341243	0.00364044	0.00269737	0.00262506	0.00276772	0.00486623	0.00486623	0.00486623	0.00656542	0.00656542	0.00447872
39.375	0.00276772	0.00262506	0.00290861	0.00297839	0.00253003	0.00253003	0.00283319	0.00364044	0.00364044	0.00352577	0.00352577	0.00364044	0.00364044	0.00365711	0.00365711	0.0033003	0.00360006	0.00360179	0.00538567	0.00560063	0.0034291	0.003819	0.003819	0.003819	0.003819	0.00370433	0.00400582	0.0053998	0.00278523	0.00373059	0.0033003	0.0033003	0.00106216	0.00538567	0.0027711	0.00501908	0.00243881	0.00243881	0.00341243	0.00364044	0.00364044	0.00364044	0.00297839	0.00262506	0.00656542	0.00486623	0.00486623	0.00656542	0.00447872
39.2917	0.00493592	0.00410942	0.00297839	0.00275441	0.00297839	0.00297839	0.00281204	0.00281204	0.00364044	0.00364044	0.00364044	0.00364044	0.00364044	0.00365711	0.00352831	0.0033003	0.0033003	0.0034291	0.00511671	0.00277189	0.00372886	0.003819	0.003819	0.003819	0.003819	0.00370433	0.00370433	0.00331443	0.00361592	0.00548596	0.00560063	0.00360179	0.00528586	0.00560063	0.00560063	0.0033003	0.00341243	0.00371219	0.00341243	0.00364044	0.00364044	0.00364044	0.00364044	0.00262506	0.00290861	0.00656542	0.00486623	0.00486623	0.00368028
39.2083	0.00486623	0.00486623	0.00486623	0.00262506	0.00297839	0.00275441	0.00297839	0.00281204	0.00253003	0.00364044	0.00364044	0.00364044	0.00364044	0.00365711	0.00352831	0.00352831	0.00341364	0.00365711	0.00361592	0.00278523	0.0052452	0.00331443	0.00338013	0.00329954	0.00360975	0.00370433	0.00361412	0.00370433	0.00370433	0.00370433	0.00541466	0.00511671	0.0034291	0.00360179	0.00547183	0.0034291	0.00365711	0.00365711	0.00365711	0.0036902	0.00364044	0.00364044	0.00364044	0.00364044	0.00275441	0.00276772	0.00276772	0.00486623	0.00368028
39.125	0.00486623	0.00406779	0.00486623	0.00486623	0.00276772	0.00262506	0.00262506	0.00290861	0.00281204	0.00364044	0.00364044	0.00364044	0.00364044	0.00364044	0.00365711	0.00352831	0.00352831	0.00365711	0.00331443	0.00331443	0.00331443	0.00329954	0.00338013	0.00329954	0.00360975	0.00360975	0.00360975	0.00360975	0.00370433	0.00370433	0.0034291	0.00360965	0.00373059	0.00370195	0.0033003	0.0033003	0.00352831	0.00352831	0.00352831	0.0036902	0.0036902	0.0036902	0.00364044	0.00364044	0.00364044	0.00297839	0.00276772	0.00276772	0.00617791
39.0417	0.00486623	0.00406779	0.00656542	0.00406779	0.00656542	0.00276772	0.00276772	0.00290861	0.00290861	0.00297839	0.00364044	0.00364044	0.00364044	0.00364044	0.00352831	0.00352831	0.00352831	0.00365711	0.0034291	0.0034291	0.00331443	0.0037157	0.00283758	0.00440981	0.00377003	0.00377003	0.00360975	0.00360975	0.00368944	0.00380411	0.0034948	0.0034291	0.0034291	0.00373059	0.0034291	0.0034291	0.00352831	0.00352831	0.00352831	0.0036902	0.0036902	0.003819	0.003819	0.00364044	0.00364044	0.00364044	0.00253003	0.00297839	0.00238021
38.9583	0.00406779	0.00656542	0.00486623	0.00486623	0.00486623	0.00656542	0.00486623	0.00276772	0.00276772	0.00276772	0.00297839	0.00283319	0.00364044	0.00364044	0.00364044	0.0036902	0.0036902	0.003819	0.00365711	0.00365711	0.00365711	0.0034291	0.00277189	0.00114199	0.00288501	0.00329954	0.00329954	0.00352754	0.00356252	0.00356252	0.0038847	0.0038847	0.003819	0.00445878	0.0034291	0.0034291	0.00373059	0.00360965	0.0033003	0.003819	0.003819	0.0036902	0.0036902	0.003819	0.003819	0.00364044	0.00364044	0.00364044	0.00364044
38.875	0.00276772	0.00406779	0.00406779	0.00486623	0.00486623	0.00486623	0.00656542	0.00656542	0.00486623	0.00276772	0.00290861	0.00297839	0.00364044	0.00364044	0.00364044	0.0036902	0.0036902	0.0036902	0.00365711	0.00365711	0.0037228	0.0034948	0.00341421	0.00541988	0.00558574	0.00360103	0.00444389	0.00412446	0.0037228	0.0037228	0.0038847	0.00380411	0.0038847	0.0034291	0.00373059	0.00383075	0.00373059	0.00372886	0.0034291	0.003819	0.003819	0.003819	0.003819	0.0036902	0.0036902	0.0036902	0.003819	0.00364044	0.00364044
38.7917	0.00406779	0.00276772	0.00406779	0.00486623	0.00686518	0.00656542	0.00656542	0.00656542	0.00656542	0.00656542	0.00262506	0.00290861	0.00297839	0.00283319	0.00364044	0.00364044	0.0036902	0.0036902	0.00365711	0.0037228	0.00364221	0.0034948	0.00341421	0.00341421	0.00359476	0.0037157	0.00549958	0.002985	0.0031936	0.00364221	0.00380411	0.00380411	0.00380411	0.0034948	0.0034948	0.0034948	0.00341421	0.0034948	0.0034948	0.003819	0.003819	0.003819	0.003819	0.003819	0.0036902	0.0036902	0.0036902	0.0036902	0.003819
38.7083	0.00406779	0.00486623	0.00406779	0.00486623	0.00486623	0.00656542	0.00656542	0.00486623	0.00656542	0.00656542	0.00656542	0.00276772	0.00262506	0.00275441	0.00364044	0.00364044	0.00364044	0.0036902	0.003819	0.003819	0.003819	0.0038847	0.00377003	0.00380411	0.00341421	0.0037157	0.00539977	0.00550605	0.00502212	0.00558574	0.0034948	0.00341421	0.0034948	0.0037228	0.00364221	0.00364221	0.00379629	0.00381586	0.0034948	0.0034948	0.0034291	0.0034291	0.0036902	0.003819	0.003819	0.0036902	0.0036902	0.0036902	0.0036902
38.625	0.00406779	0.00486623	0.00486623	0.00406779	0.00486623	0.00656542	0.00656542	0.00878185	0.00656542	0.00656542	0.00656542	0.00656542	0.00406779	0.00262506	0.00262506	0.00283319	0.00364044	0.00364044	0.0036902	0.0036902	0.003819	0.003819	0.0038847	0.0038847	0.00341421	0.00341421	0.00523031	0.00510182	0.0037157	0.00539977	0.00510182	0.00341421	0.00341421	0.0037228	0.0037228	0.0037228	0.00341421	0.00510182	0.0037157	0.0034948	0.0034291	0.0034291	0.003819	0.003819	0.003819	0.003819	0.003819	0.003819	0.0036902
38.5417	0.00656542	0.00406779	0.00486623	0.00656542	0.00486623	0.00878185	0.00878185	0.00656542	0.00656542	0.00656542	0.00656542	0.00656542	0.00486623	0.00656542	0.00276772	0.00276772	0.00281204	0.00364044	0.00364044	0.0036902	0.0036902	0.0036902	0.003819	0.0038847	0.0034948	0.0034948	0.0034948	0.0034948	0.00379456	0.00341421	0.00523031	0.00558574	0.00341421	0.00364221	0.00364221	0.00364221	0.0034948	0.00341421	0.00436419	0.0037157	0.00341421	0.0034291	0.003819	0.003819	0.00380411	0.00380411	0.003819	0.003819	0.0036902
38.4583	0.00656542	0.00656542	0.00406779	0.00486623	0.00656542	0.00878185	0.00878185	0.00878185	0.00656542	0.00656542	0.00656542	0.00656542	0.00656542	0.00486623	0.00656542	0.00276772	0.00290861	0.00281204	0.00364044	0.00364044	0.0036902	0.0036902	0.003819	0.003819	0.003819	0.0038847	0.00380411	0.00364221	0.00364221	0.00364221	0.00510182	0.00288501	0.00549958	0.00359476	0.00341421	0.00333451	0.00380411	0.00380411	0.00380411	0.00341421	0.00341421	0.00341421	0.00380411	0.00380411	0.00380411	0.00380411	0.00380411	0.003819	0.003819
38.375	0.00656542	0.00656542	0.00656542	0.00656542	0.00656542	0.00656542	0.00486623	0.00406779	0.00656542	0.00656542	0.00656542	0.00656542	0.00656542	0.00656542	0.00486623	0.00486623	0.00262506	0.00297839	0.00283319	0.00364044	0.0036902	0.003819	0.0036902	0.0036902	0.003819	0.003819	0.003819	0.00364221	0.00364221	0.00364221	0.00341421	0.0037157	0.00558574	0.00359476	0.0037157	0.00341421	0.00380411	0.00380411	0.00380411	0.0034948	0.0034948	0.00379629	0.0038847	0.00380411	0.00380411	0.00372442	0.00372442	0.003819	0.003819
38.2917	0.00656542	0.00656542	0.00486623	0.00656542	0.00656542	0.00486623	0.00656542	0.00656542	0.00656542	0.00656542	0.00656542	0.00656542	0.00656542	0.00486623	0.00276772	0.00276772	0.00276772	0.00262506	0.00297839	0.00364044	0.00364044	0.003819	0.0036902	0.0036902	0.0036902	0.003819	0.003819	0.00365711	0.0037228	0.0037228	0.0034948	0.0034948	0.0034948	0.0034948	0.0034948	0.00566633	0.00380411	0.0038847	0.0038847	0.0034948	0.0034948	0.00379629	0.00380411	0.00380411	0.00380411	0.00380411	0.00372442	0.00380411	0.0038847
38.2083	0.00656542	0.00656542	0.00656542	0.00656542	0.00656542	0.00656542	0.00486623	0.00656542	0.00656542	0.00656542	0.00656542	0.00656542	0.00276772	0.00406779	0.00486623	0.00406779	0.00406779	0.00276772	0.00290861	0.00253003	0.00364044	0.00364044	0.00365711	0.00352831	0.00352831	0.00352831	0.00365711	0.003819	0.003819	0.0038847	0.0038847	0.0038847	0.0038847	0.0034948	0.0034948	0.00379629	0.0029656	0.00341421	0.00341421	0.00380411	0.00380411	0.00597565	0.00359476	0.00341421	0.00341421	0.0034948	0.00341421	0.00341421	0.00380411
38.125	0.00656542	0.00656542	0.00656542	0.00656542	0.00656542	0.00656542	0.00656542	0.00656542	0.00656542	0.00406779	0.00276772	0.00406779	0.00486623	0.00486623	0.00486623	0.00486623	0.00406779	0.00406779	0.00406779	0.00412358	0.00281204	0.00364044	0.00364044	0.00364044	0.00352831	0.00352831	0.00352831	0.003819	0.003819	0.00380411	0.00380411	0.00380411	0.00380411	0.0034948	0.00341421	0.0034948	0.0034948	0.00333451	0.00341421	0.00380411	0.00372442	0.0031469	0.00371397	0.00341421	0.00341421	0.00373616	0.00363427	0.00333451	0.0038847
38.0417	0.00656542	0.00656542	0.00656542	0.00656542	0.00656542	0.00406779	0.00406779	0.00406779	0.00486623	0.00486623	0.00486623	0.00406779	0.00486623	0.00656542	0.00486623	0.00486623	0.00406779	0.00486623	0.00406779	0.00651668	0.00276772	0.00276772	0.00364044	0.00371012	0.00364044	0.00364044	0.00352831	0.003819	0.003819	0.003819	0.003819	0.0038847	0.00380411	0.0034948	0.00341421	0.0037157	0.00549958	0.00566633	0.00341421	0.00372442	0.00380411	0.0031469	0.00510182	0.00502212	0.00333451	0.00436419	0.00270012	0.00333451	0.00372442
37.9583	0.00656542	0.00406779	0.00486623	0.00406779	0.00406779	0.00486623	0.00486623	0.00486623	0.00486623	0.00486623	0.00656542	0.00656542	0.00656542	0.00656542	0.00486623	0.00656542	0.00656542	0.00406779	0.00469476	0.00389632	0.00469476	0.00389632	-6.7789e-05	0.000301663	0.00371219	0.00341243	0.0033003	0.0036902	0.0036902	0.003819	0.003819	0.003819	0.003819	0.00364221	0.00364221	0.0037228	0.00379629	0.00444389	0.00341421	0.00372442	0.00372442	0.00372442	0.003636	0.00280531	0.003636	0.00363427	0.00270012	0.00541988	0.00372442
37.875	0.00656542	0.00656542	0.00486623	0.00486623	0.00656542	0.00656542	0.00656542	0.00656542	0.00486623	0.00656542	0.00656542	0.00656542	0.00656542	0.00656542	0.00656542	0.00656542	0.00656542	0.00406779	0.00389632	0.00389632	0.00389632	0.00469476	0.00275038	0.00130715	0.00288552	0.00341243	0.00341243	0.0036902	0.0036902	0.003819	0.003819	0.003819	0.003819	0.00364221	0.00364221	0.00364221	0.0037157	0.00280531	0.00363427	0.00372442	0.00372442	0.00372442	0.00333451	0.00270012	0.00109637	0.00436419	0.00333451	0.00341421	0.00380411
37.7917	0.00656542	0.00656542	0.00656542	0.00486623	0.00486623	0.00486623	0.00486623	0.00656542	0.00656542	0.00656542	0.00656542	0.00656542	0.00656542	0.00878185	0.00656542	0.00656542	0.00486623	0.00406779	0.00389632	0.00389632	0.00497634	0.00389632	0.00389632	0.00275038	0.00275038	0.00230202	0.00341243	0.00364044	0.003819	0.0036902	0.0036902	0.003819	0.003819	0.00364221	0.00364221	0.00356252	0.00436419	0.00550605	0.00502212	0.00402417	0.00372442	0.00372442	0.00333451	0.00333451	0.00117607	0.00270012	0.00502212	0.00444389	0.00483379
37.7083	0.00656542	0.00656542	0.00656542	0.00639395	0.00639395	0.00639395	0.00639395	0.00639395	0.00639395	0.00656542	0.00656542	0.00656542	0.00656542	0.00656542	0.00656542	0.00486623	0.00486623	0.00406779	0.00259625	0.000916405	0.000916405	0.00389632	0.00389632	0.00469476	0.00275038	0.00275038	0.00341243	0.00364044	0.003819	0.003819	0.003819	0.0036902	0.003819	0.00380411	0.00372442	0.00372442	0.00525012	0.003864	0.00356252	0.00333451	0.00333451	0.00333451	0.00372442	0.00372442	0.00398466	0.00117607	0.00154615	0.00280531	0.00523031
37.625	0.00878185	0.00656542	0.00656542	0.00639395	0.00639395	0.00639395	0.00639395	0.00639395	0.00639395	0.00656542	0.00656542	0.00656542	0.00656542	0.00656542	0.00878185	0.00764544	0.00790713	0.00481749	0.002896	0.00259625	0.000811712	0.00259625	0.00259625	0.00389632	0.00275038	0.00416347	0.00510524	0.00382099	0.00364044	0.003819	0.003819	0.003819	0.003819	0.003819	0.003819	0.00380411	0.00364221	0.00356252	0.00364221	0.00333451	0.00333451	0.00333451	0.00372442	0.00372442	0.00372442	0.00270012	0.00109637	0.0026773	0.00502212
37.5417	0.00656542	0.00656542	0.00656542	0.00639395	0.00639395	0.00639395	0.00639395	0.00469476	0.00639395	0.00656542	0.00656542	0.00878185	0.00656542	0.00656542	0.00656542	0.00656542	0.00764544	0.00615607	0.00523803	0.00273714	0.00259625	0.0011435	0.00259625	0.00259625	0.00273714	0.00161041	2.78289e-05	0.00263251	0.00364044	0.00364044	0.003819	0.003819	0.003819	0.003819	0.003819	0.003819	0.0037228	0.00364221	0.00364221	0.00341421	0.00333451	0.00333451	0.00372442	0.00372442	0.00372442	0.00502212	0.00137021	0.00137021	0.00550605
37.4583	0.00878185	0.00656542	0.00656542	0.00639395	0.00469476	0.00469476	0.00469476	0.00639395	0.00639395	0.00656542	0.00656542	0.00656542	0.00656542	0.00656542	0.00656542	0.00656542	0.00656542	0.00656542	0.00656542	0.00276772	0.00276772	0.00262506	0.00262506	0.00297839	0.00275038	0.00275038	0.00275038	0.00394192	0.00364044	0.00364044	0.0036902	0.003819	0.003819	0.003819	0.003819	0.003819	0.0034291	0.0034291	0.0034291	0.00365711	0.00364221	0.003864	0.00372442	0.00372442	0.00372442	0.00333451	0.00137021	0.00153587	0.00294265
37.375	0.00656542	0.00656542	0.00656542	0.00469476	0.00639395	0.00639395	0.00469476	0.00639395	0.00639395	0.00656542	0.00656542	0.00656542	0.00656542	0.00656542	0.00656542	0.00656542	0.00656542	0.00486623	0.00406779	0.00276772	0.00290861	0.00262506	0.00297839	0.00297839	0.00434945	0.00251162	0.00258403	0.00297839	0.0035917	0.00357726	0.00364044	0.00357726	0.003819	0.003819	0.003819	0.003819	0.0034291	0.0034291	0.0034291	0.00365711	0.0037228	0.00356252	0.00372442	0.00372442	0.00372442	0.00333451	0.00280531	0.00153587	0.00294265
37.2917	0.00656542	0.00656542	0.00656542	0.00639395	0.00639395	0.00639395	0.00639395	0.00639395	0.00639395	0.00656542	0.00656542	0.00656542	0.00486623	0.00656542	0.00486623	0.00486623	0.00486623	0.00406779	0.00406779	0.00276772	0.00290861	0.00275441	0.00275441	0.00297839	0.00275038	0.00305014	0.00275038	0.00297839	0.00394192	0.00382099	0.00364044	0.00364044	0.00357726	0.003819	0.003819	0.00412049	0.0034291	0.0034291	0.0034291	0.00365711	0.00364221	0.00395859	0.00372442	0.00372442	0.00372442	0.00333451	0.00333451	0.00541988	0.00171181
37.2083	0.00639395	0.00469476	0.00639395	0.00639395	0.00639395	0.00639395	0.00639395	0.00639395	0.00639395	0.00469476	0.00469476	0.00389632	0.00389632	0.00469476	0.00469476	0.00389632	0.00389632	0.00389632	0.00259625	0.00259625	0.00245359	0.00275038	0.00245359	0.00275038	0.00262506	0.00275441	0.00276772	0.00275038	0.00275038	0.00341243	0.00341243	0.00341243	0.00341243	0.003819	0.003819	0.00590438	0.00365711	0.00365711	0.00365711	0.00365711	0.0037228	0.00402429	0.0034948	0.0034948	0.00333451	0.00372442	0.003819	0.00372442	0.00270012
37.125	0.00639395	0.00639395	0.00639395	0.00639395	0.00639395	0.00389632	0.00639395	0.00389632	0.00469476	0.00469476	0.00389632	0.00389632	0.00389632	0.00389632	0.00389632	0.00389632	0.00389632	0.00389632	0.00389632	0.00259625	0.00389632	0.00259625	0.0027768	0.00245359	0.00276772	0.00276772	0.00306748	0.00429759	0.00305187	0.00260519	0.00341243	0.00341243	0.00341243	0.00364044	0.003819	0.00412049	0.00365711	0.00365711	0.00365711	0.00365711	0.00365711	0.00394197	0.00341421	0.00333451	0.00341421	0.00380411	0.0038847	0.003819	0.0026773
37.0417	0.00389632	0.00389632	0.00389632	0.00259625	0.00389632	0.00389632	0.00469476	0.00259625	0.00259625	0.00259625	0.00259625	0.00389632	0.00389632	0.00389632	0.00389632	0.00419608	0.00389632	0.00389632	0.00469476	0.00389632	0.00389632	0.00245359	0.00408776	0.00256036	0.00276772	0.00276772	0.00276772	0.00259625	0.00275038	0.00275038	0.00341243	0.00341243	0.00341243	0.00364044	0.00364044	0.003819	0.00365711	0.00365711	0.00365711	0.00365711	0.00365711	0.00395859	0.00389645	0.00367535	0.0034948	0.003819	0.003819	0.00380411	0.0034948
36.9583	0.00389632	0.00259625	0.00259625	0.00259625	0.00259625	0.00259625	0.00259625	0.00259625	0.00313879	0.00259625	0.00389632	0.00389632	0.00389632	0.00389632	0.00389632	0.00389632	0.00389632	0.00469476	0.00469476	0.00389632	0.00469476	0.0027768	0.00429759	0.00251162	0.00276772	0.00276772	0.00275441	0.00259625	0.00275038	0.00275038	0.00260519	0.00341243	0.00341243	0.00341243	0.00341243	0.0034291	0.0034291	0.0034291	0.0034291	0.0034291	0.0034291	0.00373059	0.00373059	0.00373059	0.0034291	0.003819	0.003819	0.003819	0.00372442
36.875	0.00245359	0.00389632	0.00259625	0.00259625	0.00259625	0.00259625	0.00259625	0.00259625	0.00259625	0.00259625	0.00389632	0.00259625	0.00259625	0.00389632	0.00389632	0.00469476	0.00389632	0.00469476	0.00639395	0.00639395	0.00259625	0.0027768	0.00305014	0.00275038	0.00269475	0.00262506	0.00290861	0.00273714	0.00259625	0.00275038	0.00275038	0.00341243	0.00341243	0.00341243	0.00341243	0.00341243	0.00334926	0.0034291	0.0034291	0.0034291	0.0034291	0.00373059	0.00445878	0.00373059	0.0034291	0.003819	0.003819	0.00380411	0.00372442
36.7917	0.00389632	0.00389632	0.00389632	0.00259625	0.00259625	0.00259625	0.00259625	0.00259625	0.00259625	0.00259625	0.002896	0.00419781	0.00429797	0.00389632	0.00389632	0.00639395	0.00469476	0.00469476	0.00639395	0.00639395	0.00639395	0.00266593	0.00240485	0.00256036	0.00297839	0.00276772	0.00276772	0.00275038	0.00245359	0.00275038	0.00275038	0.00305187	0.00341243	0.00341243	0.00341243	0.00334926	0.00334926	0.0033003	0.0034291	0.0034291	0.0034291	0.00373059	0.00372886	0.00373059	0.0034291	0.003819	0.003819	0.00372442	0.00372442
36.7083	0.00429797	0.00259625	0.00259625	0.00389632	0.00280683	0.00254751	0.00419781	0.00389632	0.00389632	0.00469476	0.00469476	0.00499452	0.00419781	0.00639395	0.00389632	0.00469476	0.00639395	0.00469476	0.00639395	0.00639395	0.00639395	0.00389632	0.00115766	0.00275038	0.00275038	0.00256036	0.00256036	0.00256036	0.00273714	0.00275038	0.00275038	0.00275038	0.00341243	0.00341243	0.00341243	0.00341243	0.00364044	0.00357726	0.00365711	0.0034291	0.00383075	0.00445878	0.00383075	0.00445878	0.00373059	0.0034291	0.0034291	0.00341421	0.00548036
36.625	0.00259625	0.00389632	0.0027768	0.00389632	0.002896	0.00429797	0.00389632	0.00639395	0.00469476	0.00389632	0.00499625	0.00509641	0.00499625	0.00469476	0.00389632	0.00469476	0.00476445	0.00639395	0.00639395	0.00389632	0.00389632	0.00259625	-0.000383667	0.00275508	0.00275038	0.00275038	0.00275038	0.00275038	0.00275038	0.00275038	0.00258403	0.00275038	0.00270164	0.00510524	0.00341243	0.00341243	0.00364044	0.00364044	0.00352831	0.0034291	0.00373059	0.00445878	0.0034291	0.00560063	0.00560063	0.0034291	0.0034291	0.00510182	0.00510182
36.5417	0.00389632	0.00499625	0.00646364	0.00639395	0.00419781	0.00407687	0.00389632	0.00469476	0.00499625	0.00469476	0.00669544	0.00646364	0.00396601	0.00389632	0.00259625	0.00389632	0.00396601	0.00384758	0.00389632	0.00469476	0.00259625	0.00399163	0.00128567	0.00293093	0.00275038	0.00275038	0.00275038	0.00275038	0.00275038	0.00275038	0.00275038	0.00275038	0.00253529	0.00416347	0.00258403	0.00341243	0.00364044	0.00364044	0.00364044	0.0033003	0.00373059	0.00373059	0.0034291	0.00511671	0.00551447	0.0034291	0.0034291	0.00279471	0.00270012
36.4583	0.00407687	0.00499452	0.00469476	0.00469476	0.00646364	0.00464602	0.00669371	0.00639395	0.00639395	0.00389632	0.00469476	0.00464602	0.00464602	0.00419781	0.00389632	0.00291769	0.00384758	0.00523803	0.00391593	0.00273714	0.00256036	0.00152948	0.00114228	0.00262072	0.00275038	0.00275038	0.00270164	0.00275038	0.00258403	0.00270164	0.00275038	0.00230202	0.00260519	0.00248257	0.00275038	0.00341243	0.00341243	0.00341243	0.00341243	0.00341243	0.0033003	0.0034291	0.0034291	0.00373059	0.00511671	0.00373059	0.00360965	0.00277189	0.00109637
36.375	0.00509641	0.00639395	0.00639395	0.00639395	0.00669544	0.00747397	0.00509641	0.00669371	0.00639395	0.00389632	0.00469476	0.00634521	0.00646364	0.00464602	0.00367627	0.00254751	0.00367627	0.00417761	0.00266593	0.00275038	0.00275038	0.00219557	0.00133114	-5.30988e-05	0.00230202	0.00258403	0.00253529	0.00288379	0.00315204	0.00326348	0.00305014	0.00275038	0.00275038	0.00260519	0.00258403	0.00260519	0.00341243	0.00341243	0.00341243	0.00371392	0.00334926	0.0034291	0.0034291	0.0034291	0.00373059	0.00373059	0.0034291	0.0034291	0.0034291
36.2917	0.00634521	0.00669544	0.0065745	0.0067956	0.00476445	0.00681604	0.00669544	0.00669544	0.00669544	0.00469476	0.00499452	0.00511685	0.00499625	0.00499625	0.00497634	0.00396601	0.00408776	0.00429759	0.00434945	0.00253529	0.00341243	0.00352086	0.00125507	0.00125507	0.00260178	0.00230202	0.00394297	0.00422498	0.00409087	0.00326348	0.00381408	0.00275038	0.00275038	0.00225328	0.00230202	0.00258403	0.00341243	0.00341243	0.00510302	0.00246024	0.00560063	0.00373059	0.0034291	0.00373059	0.00445878	0.00511671	0.00373059	0.00383075	0.00373059
36.2083	0.00511685	0.00747397	0.00773566	0.00476445	0.00646364	0.00681604	0.00646364	0.00639395	0.00646364	0.00634521	0.00646364	0.00431841	0.00301834	0.0029979	0.00367627	0.00404973	0.00168301	0.00161041	0.00422498	0.00429759	0.00341243	0.00355778	0.00141166	0.00141166	0.00474981	0.00392141	0.000330992	0.000330992	0.00424614	0.0036394	0.00409188	0.00371219	0.00341243	0.00491927	0.00510524	0.00225328	0.00341243	0.0033003	0.00528586	0.0027711	0.00560063	0.00445878	0.00373059	0.00445878	0.00541466	0.0028999	0.00164074	0.00279471	0.00155981
36.125	0.00393795	0.00431841	0.00523803	0.00367627	0.00254751	0.0026884	0.00280683	0.0030369	0.00384758	0.00429797	0.00389632	0.00487531	0.00393795	0.00603647	0.00399163	0.00130715	0.001555	0.00243881	0.00505338	0.00243881	0.00336369	0.00343935	0.00141166	0.00141166	0.00240451	0.00380886	0.00243881	0.000330992	0.00231079	0.00474981	0.00474981	0.00336369	0.00371219	0.00243881	0.00141207	0.00117965	0.00360179	0.00360179	0.00538567	0.00538567	0.00560063	0.00511671	0.00445878	0.00511671	0.00560063	0.00279471	0.00164074	0.00164074	0.00117573
36.0417	0.00127152	0.00388609	0.00388609	0.00127152	0.00417761	0.00240485	0.00240485	0.00289773	0.00280683	0.00259625	0.00291769	0.00263004	0.00399163	0.00388609	0.00412575	0.001555	0.00120039	0.00163156	0.00243881	0.00233362	0.00474981	0.00342492	0.0025359	0.00141166	0.00246024	0.0036394	0.00505338	0.00231079	0.00233362	0.00505338	0.00336369	0.00474981	0.00510524	0.00243881	0.001336	0.00106216	0.00498791	0.00498791	0.00264309	0.00266591	0.0027711	0.00541466	0.00445878	0.00373059	0.00551447	0.00164074	0.00119096	0.00125666	0.00162551
35.9583	0.001555	0.00168301	0.00168301	0.00168301	0.00168301	0.00434945	0.00270164	0.00270164	0.00342983	0.00282007	0.00305014	0.00305014	0.00275038	0.00293093	0.00429759	0.00168301	0.0014824	0.00424614	0.00163156	0.00113824	0.00240451	0.00348212	0.00510524	0.00229932	0.00229932	0.00399484	0.0013284	0.00231079	0.00231079	0.00233362	0.00243881	0.00243881	0.00243881	0.00276425	0.00123673	0.00123673	0.00119096	0.00266591	0.00279471	0.00164074	0.00264309	0.00566633	0.00518241	0.00373059	0.0029656	0.00111004	0.00117573	0.00109514	0.00286041
35.875	0.00233362	0.00122321	0.00233362	0.00122321	0.001555	0.00161041	0.00429759	0.00434945	0.00434945	0.00408776	0.00270164	0.00282007	0.00282007	0.00305187	0.00434945	0.00168301	0.0014824	0.00510524	0.004298	0.00229932	0.00229932	0.00501908	0.00248307	0.00106216	0.00240451	0.00474981	0.00505338	0.00231079	0.00233362	0.00114535	0.00233362	0.00231079	0.00264309	0.00116051	0.00130242	0.00156345	0.0014499	0.00164074	0.00275699	0.00277982	0.00275699	0.0028999	0.00548036	0.00566633	0.00153049	0.00151298	0.00136898	0.00109514	0.00277982
35.7917	0.00106216	0.00114535	0.00229932	0.00114535	0.00117965	0.00233362	0.0014824	0.00168301	0.00168301	0.00161041	0.00434945	0.00342983	0.00408776	0.00342983	0.00270164	0.0014824	0.00122321	0.00394297	0.00510524	0.00510524	0.00547183	0.00538567	0.00106216	0.001336	0.00266591	0.00240451	0.00233362	0.00233362	0.00266591	0.00151194	0.00266591	0.00266591	0.00119096	0.00133975	0.00114214	0.00114214	0.00137021	0.00137021	0.00137021	0.00109637	0.0026773	0.00275699	0.00541988	0.00280531	0.00137021	0.00191786	0.00143817	0.00116433	0.00109637
35.7083	0.00140635	0.00148953	0.0026435	0.00140635	0.00140635	0.00140635	0.00148242	0.00148953	0.0026778	0.00142262	0.00152948	0.00155064	0.00427684	0.00434945	0.00408776	0.00399484	0.0014824	0.0013284	0.00106442	0.00258498	0.00530475	0.00572986	0.00301009	0.00168018	0.00140635	0.00140635	0.00140635	0.00185612	0.00153515	0.00153515	0.00223496	0.00178518	0.00212471	0.00138467	0.00146017	0.00103885	0.00129103	0.00133975	0.00133975	0.00183948	0.0015873	0.00220695	0.00176363	0.00181846	0.000661538	0.0010015	0.00176363	0.00159475	0.00148864
35.625	0.00168018	0.00140635	0.00167328	0.00140635	0.00168018	0.00140635	0.00140635	0.00140635	0.00140635	0.000981235	0.00225269	-5.30988e-05	0.00161041	0.00161041	0.0014824	0.00161041	0.00394297	0.00505338	0.00143101	0.000981235	0.00256216	0.00298727	0.00140635	0.00153515	0.00198492	0.00153515	0.00153515	0.00198492	0.00153515	0.00180898	0.00178518	0.00205901	0.00220695	0.000697772	0.00143548	0.00143548	0.00146017	0.000505002	0.00150541	0.00137771	0.00152006	0.00200047	0.000634667	0.000910094	0.000810134	0.00148192	0.00161153	0.00124825	0.00114214
35.5417	0.00140635	0.00140635	0.00140635	0.00168018	0.00168018	0.00168018	0.00168018	0.00168018	0.00168018	0.000981235	0.00125507	0.00125507	0.00233362	0.00243881	0.000330992	0.000330992	0.00231079	0.00229932	0.00258498	0.00271378	0.00271378	0.00313889	0.00180898	0.00180898	0.00153515	0.00198492	0.00153515	0.00180898	0.00180898	0.00180898	0.00205901	0.00193247	0.00166352	0.00146017	0.000941191	0.000941191	0.000728704	0.00030739	0.00165751	0.00112968	0.00465049	0.00218522	0.00433095	0.000810134	0.000413506	0.000611119	0.000413506	0.000413506	0.00030739
35.4583	0.00120934	0.00120934	0.00120934	0.00131015	0.00158398	0.00158398	0.00198698	0.00198698	0.00198698	0.00171315	0.00198698	0.00198698	0.00125507	0.000981235	0.000981235	0.000981235	0.000981235	0.000981235	0.00140635	0.00140635	0.00185612	0.00185612	0.00153515	0.00180898	0.00153515	0.00160084	0.00153515	0.00150004	0.00150541	0.00123646	0.000697772	0.00146017	0.00103885	0.000976737	0.000728704	0.000728704	0.000728704	0.00030739	0.00030739	0.00148192	0.00146905	0.00424505	0.00451357	0.00451357	0.00068203	0.00030739	0.00117819	0.00030739	0.00030739
35.375	0.00120934	0.00120934	0.00120934	0.00158398	0.00158398	0.00158398	0.00211578	0.00171315	0.00198698	0.00198698	0.00198698	0.00198698	0.00125507	0.000981235	0.000981235	0.00138387	0.00138387	0.00138387	0.00180898	0.00180898	0.00153515	0.00180898	0.00161137	0.00160084	0.00144056	0.00144056	0.00171439	0.000753035	0.000479201	0.00123646	0.00123646	0.00103885	0.00030739	0.00030739	0.00030739	0.000728704	0.00030739	0.00030739	0.00030739	0.000413506	0.00433095	0.00422036	0.00451357	0.00448888	0.00462416	0.00117819	0.00424952	0.0015995	0.00117819
35.2917	0.00101173	0.00114053	0.00120934	0.00158398	0.00158398	0.00171278	0.00211578	0.00211578	0.00211578	0.00211578	0.00211578	0.00198698	0.000981235	0.00138387	0.00138387	0.00138387	0.00138387	0.00138387	0.00180898	0.00187468	0.00160084	0.00187468	0.00203268	0.00159648	0.00144056	0.00144056	0.00186328	0.00103885	0.00146017	0.00030739	0.00030739	0.00030739	0.00030739	0.00030739	0.00030739	0.00030739	0.00030739	0.00030739	0.00030739	0.000834821	0.00108425	0.000890033	0.00448888	0.00107866	0.00451357	0.00413893	0.00424952	0.0015995	0.00117819
35.2083	0.00133814	0.00104594	0.00133814	0.00120934	0.00120934	0.00120934	0.00161234	0.00174114	0.00174114	0.00146731	0.00146731	0.00174114	0.00143434	0.00143434	0.00143434	0.00123673	0.00143434	0.00116051	0.00143434	0.00141945	0.00133975	0.00133975	0.000555422	0.00146017	0.00148864	0.00106592	0.00123646	0.00143548	0.000803978	0.00189702	0.00157482	0.0015995	0.000728704	0.000930063	0.00068203	0.00135138	0.00110335	0.00110335	0.00110335	0.00122473	0.00219949	0.00140859	0.0021074	0.00188005	0.00183328	0.00424505	0.00424505	0.00424505	0.00448329
35.125	0.00104594	0.00154089	0.00104594	0.00124355	0.00133814	0.00120934	0.00161234	0.00174114	0.00174114	0.00174114	0.00174114	0.00174114	0.00130554	0.00143434	0.00143434	0.00143434	0.00143434	0.00143434	0.00143434	0.00141945	0.00133975	0.00148864	0.00103885	0.00146017	0.00103885	0.00123646	0.000555422	0.000505002	0.00117819	0.0015995	0.0015995	0.0015995	0.0015995	0.00110335	0.00110335	0.00110335	0.00110335	0.00110335	0.00107866	0.00164576	0.00219949	0.00132869	0.000351275	0.00188005	0.00183328	0.00382373	0.00382373	0.00383139	0.00480549
35.0417	0.00104594	0.00104594	0.0015162	0.00124355	0.00104594	0.00104594	0.00174114	0.00174114	0.00174114	0.00174114	0.00174114	0.00180684	0.00133975	0.00133975	0.00133975	0.00133975	0.00143434	0.00143434	0.00143434	0.00133975	0.00148864	0.000895384	0.00103885	0.000976737	0.00146017	0.00126001	0.000728704	0.000505002	0.0013758	0.0013758	0.00117819	0.00157482	0.00424952	0.00462416	0.00110335	0.00107866	0.00107866	0.00194946	0.00218663	0.00123312	0.00219949	0.00478569	0.00215548	0.00144431	0.00183328	0.00424505	0.00424505	0.00383139	0.00480549
34.9583	0.00216556	0.00216556	0.00214087	0.00104594	0.00104594	0.00104594	0.00182358	0.00182358	0.00231853	0.00144894	0.00144894	0.00185381	0.00129103	0.00129103	0.0014599	0.00174463	0.00133975	0.00133975	0.00171234	0.0014599	0.000753035	0.000697772	0.000697772	0.000976737	0.00156628	0.00105817	0.000413506	0.000505002	0.0013758	0.00117819	0.00155283	0.00197414	0.00451357	0.00416939	0.00416939	0.00438187	0.00188005	0.00127955	0.00188005	0.00375573	0.00419147	0.00391628	0.004458	0.004458	0.00498428	0.00437271	0.00464682	0.0046949	0.00457748
34.875	0.00203759	0.00240809	0.00228976	0.00178342	0.00111957	0.00154089	0.00231853	0.00231853	0.00262601	0.00194389	0.00181221	0.00169147	0.00129103	0.00129103	0.0014599	0.00154701	0.00174463	0.00174463	0.00174463	0.00154701	0.000555422	0.000555422	0.000697772	0.000976737	0.00108285	0.0012252	0.000413506	0.00030739	0.00117819	0.00117819	0.00197414	0.00462416	0.00451357	0.0041447	0.0041447	0.00419147	0.00441948	0.00441948	0.00453006	0.00386632	0.00419147	0.00391628	0.004458	0.00451868	0.00498428	0.00441948	0.00398374	0.00531296	0.00375573
34.7917	0.00130613	0.00133081	0.00130613	0.00168978	0.00168978	0.00170655	0.00182358	0.00246742	0.0024387	0.00216308	0.0016146	0.0017667	0.00154701	0.00146017	0.0014599	0.00174463	0.00154701	0.00174463	0.00174463	0.00154701	0.00103885	0.000555422	0.000555422	0.000555422	0.00120052	0.00108285	0.00114497	0.000728704	0.0015995	0.00157482	0.00472606	0.00472606	0.00448888	0.00441882	0.00435201	0.00375573	0.00398374	0.00441948	0.00441948	0.00419147	0.00438187	0.00441882	0.00479387	0.004458	0.004458	0.0046949	0.00485545	0.0046949	0.00162996
34.7083	0.000622013	0.000963149	0.00011477	0.000711911	0.00169555	0.00202771	0.00244273	0.00246742	0.00244273	0.00244273	0.00256106	0.00272341	0.00103885	0.00146017	0.00194364	0.00196833	0.00154701	0.00174463	0.00154701	0.00154701	0.00146017	0.00114497	0.00130554	0.00114497	0.00107241	0.000930063	0.00183481	0.00110335	0.00197414	0.00448888	0.00478569	0.00434995	0.00451049	0.00458002	0.00398374	0.00398374	0.00398374	0.00402369	0.00398374	0.00375573	0.00438187	0.0041447	0.00460988	0.00398374	0.00485545	0.00485545	0.0046949	0.00453006	0.000261626
34.625	0.000630983	0.000622013	0.000630983	0.000806904	0.000711911	0.00104408	0.00219055	0.00221524	0.00221524	0.00221524	0.00272341	0.00269872	0.00154701	0.00154701	0.00196833	0.00143548	0.00154701	0.00174463	0.00129103	0.00154701	0.00188121	0.00205984	0.00179937	0.00163879	0.00156624	0.00142389	0.00110335	0.00110335	0.00110335	0.0021342	0.00473892	0.00497609	0.00494623	0.00477042	0.00458002	0.00414428	0.00458002	0.00458002	0.00414428	0.00391628	0.00420128	0.00430524	0.00437271	0.00437271	0.00441948	0.00398374	0.00441948	0.00163426	0.00379629
34.5417	0.000630983	0.000630983	0.00150178	0.00104408	0.00104408	0.0016074	0.00235458	0.00219055	0.00162665	0.00237582	0.00214134	0.00242607	0.00165751	0.00148864	0.00138467	0.00196833	0.00119943	0.00174463	0.00154701	0.00196833	0.00143548	0.0016141	0.0016141	0.00136785	0.00138834	0.00117585	0.00142389	0.000754539	0.00197414	0.00194946	0.00487419	0.00473892	0.00489946	0.00455793	0.00453325	0.00453325	0.00453325	0.00453325	0.00414428	0.00391628	0.00454242	0.00454242	0.00453325	0.00455793	0.00484293	0.0046949	0.00172932	0.00288853	0.0034291
34.4583	0.00190478	0.00199978	0.00190478	0.00231788	0.00212747	0.00169174	0.00181052	0.00224626	0.00206015	0.00234297	0.00192166	0.00211927	0.00174463	0.00148864	0.00148864	0.00129103	0.00171234	0.00129103	0.0014599	0.00196833	0.00143548	0.00177562	0.00105502	0.00143454	0.00103499	0.00105968	0.00130771	0.00117585	0.00204665	0.00204665	0.00222418	0.00487419	0.00473892	0.00451357	0.00467411	0.0042528	0.00432993	0.00430524	0.00454242	0.00435201	0.00420128	0.00457936	0.00442452	0.00440244	0.0042419	0.00199623	0.00183481	0.00585866	0.00365711
34.375	0.00192947	0.00204655	0.00204655	0.0020104	0.0011396	0.0011396	0.00222418	0.000932062	0.0023693	0.00186328	0.00180898	0.00153515	0.00143434	0.00114214	0.00129103	0.00129103	0.00171234	0.00171234	0.00188121	0.00146017	0.00150799	0.00129219	0.00132913	0.00129219	0.000792506	0.000463735	0.000859521	0.00138834	0.00204665	0.00155283	0.00187537	0.00180286	0.00487419	0.00462416	0.00451357	0.0042528	0.00440244	0.00437775	0.00437775	0.00461492	0.00435201	0.00391628	0.00398878	0.00437775	0.00393117	0.00162534	0.00168244	0.00313889	0.00365711
34.2917	0.00192947	0.00192947	0.00105867	0.000644647	0.00084226	0.0010182	0.000855842	0.0015873	0.00610869	0.00594482	0.00594482	0.00594482	0.00284755	0.00143434	0.00143434	0.00114214	0.00171234	0.00171234	0.00188121	0.00146017	0.00167265	0.000371302	0.00121968	0.000807041	0.000859521	0.000859521	0.000859521	0.0010472	0.000754539	0.00175044	0.00207298	0.00200047	0.00200047	0.00155283	0.00409226	0.00409226	0.0042419	0.00465187	0.00442452	0.00442452	0.00391628	0.00391628	0.00391628	0.00457936	0.00377217	0.00182295	0.00219178	0.00608302	0.00383765
34.2083	0.00136615	0.00112898	0.000563719	0.00084226	0.00184267	0.00185295	0.00151678	0.00195692	0.00324408	0.0022765	0.00510524	0.00505338	0.00510524	0.0027711	0.0027711	0.00180898	0.00180898	0.00166567	0.00156601	0.00156628	0.00136613	0.000599307	0.00103505	0.000787013	0.000559008	0.000630512	0.000630512	0.00117585	0.000952152	0.00177168	0.000993087	0.00150125	0.00141413	0.00253636	0.000993087	0.00140626	0.00240892	0.00473892	0.00494623	0.00458002	0.00458002	0.00441948	0.0046634	0.00436997	0.00477179	0.00155283	0.00141349	0.00151307	0.00531771
34.125	0.00105867	0.000563719	0.000937276	0.00167701	0.00314438	0.00311211	0.00193809	0.00193809	0.00324408	0.00231079	0.0013284	0.004298	0.00348212	0.00409188	0.00336369	0.00311528	0.00311528	0.00585866	0.00133913	0.00159475	0.00172686	0.000787013	0.000787013	0.00119965	0.000734476	0.000759162	0.00100719	0.001486	0.00171439	0.00158945	0.00288501	0.00566633	0.00548036	0.0037157	0.00550605	0.00141413	0.00112968	0.00180286	0.00473892	0.00437271	0.00460576	0.00444521	0.00429746	0.00436997	0.00502122	0.00204665	0.00202197	0.00241548	0.00132917
34.0417	0.000563719	0.00149279	0.00290317	0.00306379	0.0032067	0.00582127	0.00330978	0.003124	0.00293244	0.00424614	0.00150355	0.00243881	0.00505338	0.00152637	0.00122321	0.00370788	0.00375662	0.00375662	0.00378958	0.00380625	0.00157691	0.00129731	0.000962481	0.000962481	0.000759162	0.000759162	0.00100719	0.0016111	0.00144056	0.00584377	0.00379629	0.00341421	0.003636	0.003636	0.00541988	0.00275699	0.00329433	0.00264715	0.00340289	0.0042462	0.0042462	0.00404859	0.00498015	0.00495442	0.00477179	0.00420284	0.00194946	0.00204665	0.0015191
33.9583	0.00118111	0.00109167	0.00259637	0.00277189	0.0028999	0.0028999	0.00560063	0.00560063	0.00240451	0.00150355	0.00243881	0.00233362	0.00233362	0.00233362	0.00117965	0.00399484	0.00341243	0.00341243	0.00276458	0.00341243	0.0028999	0.00149062	0.00108247	0.000834435	0.000559008	0.000982508	0.00149062	0.00137021	0.00280531	0.00452448	0.00341421	0.00340702	0.00333451	0.00333451	0.00371287	0.00558292	0.00550605	0.00436419	0.0053033	0.00481967	0.00506941	0.00393727	0.0049467	0.00487419	0.00434229	0.00151007	0.00176152	0.00176152	0.00110335
33.875	0.00146522	0.00154492	0.00271378	0.00277189	0.0028999	0.00551447	0.00551447	0.00520283	0.00247702	0.00229932	0.00152637	0.00231079	0.00231079	0.00231079	0.00233362	0.00424614	0.00371219	0.00290668	0.00371392	0.00341243	0.00551447	0.0019741	0.00121536	0.00241232	0.00012327	0.0010797	0.0015191	0.00373059	0.0034948	0.00356731	0.0034948	0.00341421	0.00333451	0.00333451	0.00333451	0.00340702	0.00370851	0.00550605	0.00287782	0.00303611	0.00185695	0.00393727	0.00487419	0.00222418	0.00222418	0.00154903	0.00176152	0.00176152	0.00115856
33.7917	0.00259637	0.00288467	0.00281897	0.0028999	0.00277189	0.00551447	0.00551447	0.00527534	0.00266077	0.0027156	0.0023833	0.00163156	0.00233362	0.00233362	0.0014824	0.00394297	0.00265372	0.00258403	0.00260519	0.00260519	0.0033003	0.00540311	0.00126692	0.00143454	0.0010797	0.00260887	0.0034291	0.00337281	0.0033003	0.00350161	0.00350161	0.00356731	0.00348672	0.00348672	0.00348672	0.00348672	0.00348672	0.00370851	0.00565825	0.0026917	0.00052704	0.00385024	0.00240892	0.0048495	0.00219949	0.00154903	0.00154903	0.00152435	0.00225914
33.7083	0.00303811	0.00548717	0.00545818	0.00284361	0.00297241	0.00297241	0.00297241	0.00517775	0.00247702	0.00255557	0.00237183	0.00170407	0.00231079	0.00233362	0.00163156	0.0026078	0.00275038	0.00275038	0.00230202	0.00237453	0.00348494	0.00396702	0.00398446	0.0022442	0.00173603	0.00408093	0.00396702	0.00342177	0.00342177	0.00350161	0.00350161	0.00350161	0.00350161	0.00350161	0.00350161	0.00356731	0.00356731	0.00356731	0.00525491	0.00144272	0.000410355	0.00435248	0.00184245	0.00375573	0.00375573	0.0041447	0.00179002	0.00165205	0.000715517
33.625	0.00558698	0.00554434	0.00554434	0.00558698	0.00545818	0.00567314	0.00517775	0.00251132	0.00251132	0.00509159	0.00251132	0.00251132	0.00517775	0.00482232	0.00401508	0.00348494	0.00237453	0.00260519	0.00243881	0.0026777	0.00237453	0.00407916	0.00409582	0.00233054	0.00213152	0.00396702	0.00401598	0.00348494	0.00337281	0.00337281	0.00356731	0.0038031	0.00374786	0.00350161	0.00350161	0.00350161	0.00350161	0.00350161	0.00350161	0.00518922	0.00277263	0.0010656	0.00170247	0.00419147	0.00121631	0.000971648	0.00012327	0.00012327	0.00164289
33.5417	0.00558698	0.00531771	0.00554434	0.00558698	0.00567314	0.00567314	0.00517775	0.00517775	0.00512589	0.00247702	0.0053615	0.00517775	0.0034362	0.00416439	0.00517775	0.00240612	0.00148458	0.00148458	0.00378643	0.00258403	0.00265654	0.00327191	0.00407916	0.00180511	0.00188993	0.00407916	0.00401598	0.00342177	0.00342177	0.00337281	0.00558698	0.00174611	0.00140539	0.00567314	0.00350161	0.00350161	0.00350161	0.00350161	0.00350161	0.00350161	0.00350161	0.00386879	0.00133943	0.00083167	0.000734476	0.000734476	0.00012327	0.00254553	0.0015069
33.4583	0.00560063	0.00558698	0.00558698	0.00558698	0.00567314	0.00517775	0.00517775	0.00517775	0.00517775	0.00497949	0.00509682	0.00428958	0.0023833	0.000374171	0.00148458	0.00148458	0.00121075	0.00244422	0.00237453	0.00258403	0.00282289	0.00282289	0.00265654	0.00237453	0.00265654	0.00265654	0.00348494	0.00348494	0.0036743	0.00377446	0.00346143	0.00264082	0.00238484	0.00558698	0.00350161	0.00350161	0.00350161	0.00350161	0.00350161	0.00350161	0.00350161	0.00350161	0.00567314	0.00133943	0.00156313	0.000962481	0.000423783	0.0017604	0.00148703
33.375	0.00567314	0.00558698	0.00297241	0.00297241	0.00567314	0.00482232	0.00517775	0.00240612	0.00121075	0.00408346	0.00275616	0.00224486	0.00517775	0.00148458	0.00237183	0.0034362	0.0026777	0.00282289	0.00282289	0.00282289	0.00282289	0.00265654	0.00282289	0.00282289	0.00282289	0.00282289	0.00282289	0.00348494	0.00517775	0.0036743	0.00409582	0.00439731	0.00409582	0.00350161	0.00350161	0.00350161	0.0028444	0.00297241	0.00350161	0.00350161	0.00342177	0.00348494	0.00342177	0.00567314	0.00198418	0.00179114	0.00128302	0.000423783	0.00116364
33.2917	0.00567314	0.00567314	0.00558698	0.00284361	0.00371191	0.00482232	0.00125216	0.000100337	0.00512589	0.0026453	0.00247415	0.00299842	0.00416439	0.00240612	0.00482232	0.00237453	0.00282289	0.00282289	0.00282289	0.00282289	0.00282289	0.00282289	0.00282289	0.00282289	0.00282289	0.00282289	0.00282289	0.00282289	0.00348494	0.00348494	0.00396702	0.00409582	0.00439731	0.00518922	0.00368216	0.0038031	0.00133969	0.0014085	0.00337281	0.00342177	0.00342177	0.00348494	0.00348494	0.00348494	0.0028444	0.00190528	0.00156743	0.000859521	-0.000305012
33.2083	0.00550605	0.00289148	0.00559222	0.00545818	0.00232579	0.00499178	0.0023833	0.00517775	0.00272623	0.00289826	0.0028771	0.0026453	0.00237453	0.0026777	0.00282289	0.00282289	0.00282289	0.00282289	0.00282289	0.00282289	0.00282289	0.00282289	0.00282289	0.00282289	0.00282289	0.00282289	0.00282289	0.00282289	0.00265654	0.00348494	0.00372325	0.00554434	0.00297241	0.00453129	0.00350161	0.00337281	0.00337281	0.00337281	0.00348494	0.00348494	0.00342177	0.00348494	0.00348494	0.00348494	0.00348494	0.00633306	0.00193364	0.00163837	0.00186641
33.125	0.00550605	0.00289148	0.00289148	0.00251132	0.00437051	0.00512589	0.00251132	0.00482232	0.0026777	0.00257562	0.00259677	0.00257562	0.00282289	0.00282289	0.00282289	0.00282289	0.00282289	0.00282289	0.00282289	0.00282289	0.00265654	0.00282289	0.00282289	0.00282289	0.00282289	0.00282289	0.00282289	0.00282289	0.00282289	0.00348494	0.00342177	0.00545818	0.00518891	0.00350161	0.00337281	0.00337281	0.00337281	0.00348494	0.00337281	0.00337281	0.00337281	0.00348494	0.00348494	0.00348494	0.00348494	0.00437891	0.00346143	0.00240952	0.00115524
33.0417	0.00289148	0.00289148	0.00504496	0.00157606	0.00129572	0.00429749	0.00333599	0.00265654	0.00282289	0.00274196	0.00274196	0.00274196	0.00282289	0.00263287	0.00282289	0.0025261	0.00282289	0.00282289	0.00282289	0.00282289	0.00282289	0.00282289	0.00282289	0.00282289	0.00282289	0.00280965	0.00282289	0.00265654	0.00282289	0.00348494	0.00337281	0.00337281	0.00337281	0.00337281	0.00337281	0.00337281	0.00342177	0.00337281	0.00348494	0.00348494	0.00348494	0.00348494	0.00348494	0.00348494	0.00348494	0.00296875	0.00341711	0.0051255	0.00181961
32.9583	0.00289148	0.00243039	0.00131998	0.00170407	0.00434935	0.00289258	0.00282289	0.00282289	0.00282289	0.00282289	0.00282289	0.0025261	0.00282289	0.00282289	0.00282289	0.00263287	0.00282289	0.00282289	0.00282289	0.00282289	0.00282289	0.00282289	0.00282289	0.00263287	0.0025261	0.00282289	0.00282289	0.00282289	0.00265654	0.00282289	0.00237453	0.00348494	0.00337281	0.00348494	0.00348494	0.00342177	0.00337281	0.00348494	0.00348494	0.00348494	0.00348494	0.00348494	0.00297918	0.00265654	0.00263287	0.00266876	0.00282289	0.00265654	0.00409582
32.875	0.00289148	0.00243039	0.003913	0.00265654	0.00282289	0.00282289	0.00282289	0.00282289	0.00282289	0.00263287	0.00282289	0.00282289	0.00263287	0.00282289	0.00263287	0.00263287	0.00282289	0.00282289	0.00282289	0.00265654	0.00282289	0.00282289	0.00282289	0.00282289	0.00282289	0.0025261	0.00282289	0.00282289	0.00282289	0.00265654	0.00265654	0.00282289	0.00429749	0.00348494	0.00265654	0.00282289	0.00348494	0.00348494	0.00348494	0.00348494	0.00237453	0.00237453	0.00282289	0.00263287	0.00280965	0.00263287	0.00280965	0.00396883	0.00341711
32.7917	0.00363099	0.00340401	0.00229361	0.00265654	0.00282289	0.00282289	0.00282289	0.00282289	0.00282289	0.00282289	0.00282289	0.00282289	0.00263287	0.00263287	0.00282289	0.00263287	0.00282289	0.00282289	0.00282289	0.00282289	0.00282289	0.00282289	0.00282289	0.00282289	0.00282289	0.00263287	0.00263287	0.00282289	0.00282289	0.00282289	0.00265654	0.00282289	0.00423598	0.00442196	0.00289258	0.00282289	0.00312265	0.00374878	0.00262002	0.00282289	0.00282289	0.00282289	0.00263287	0.00266876	0.0025261	0.00266876	0.00476727	0.00476727	0.00456304
32.7083	0.00265654	0.00265654	0.00265654	0.00282289	0.00282289	0.00282289	0.00282289	0.00282289	0.00282289	0.00282289	0.00300344	0.00282289	0.00263287	0.00282289	0.00282289	0.00263287	0.00282289	0.00282289	0.00282289	0.00282289	0.00282289	0.00282289	0.00282289	0.00282289	0.00282289	0.00282289	0.00282289	0.00282289	0.00282289	0.00312265	0.00277415	0.00442196	0.0015549	0.00168292	0.00277415	0.00263287	0.00396883	0.00266876	0.00266876	0.00266876	0.00282289	0.00282289	0.00263287	0.00266876	0.00266876	0.00280965	0.00266876	0.00266876	0.00396883
32.625	0.00265654	0.00282289	0.00282289	0.00282289	0.00282289	0.00282289	0.00265654	0.00283709	0.00282289	0.00282289	0.00282289	0.00282289	0.00282289	0.00282289	0.00263287	0.00282289	0.00282289	0.00282289	0.00282289	0.00282289	0.00282289	0.00282289	0.00265654	0.00282289	0.00282289	0.00282289	0.00282289	0.00282289	0.00282289	0.00416027	0.00277415	0.00289258	0.0026078	0.00305398	0.00282289	0.0025261	0.00231979	0.00246069	0.00266876	0.00396883	0.00237453	0.00237453	0.00282289	0.0025261	0.00396883	0.00266876	0.00280965	0.00266876	0.00396883
32.5417	0.00282289	0.00282289	0.00289258	0.00272623	0.00265654	0.00265654	0.00265654	0.00282289	0.00282289	0.00282289	0.00263287	0.0025261	0.00282289	0.00263287	0.00282289	0.00282289	0.00282289	0.00282289	0.00282289	0.00282289	0.00282289	0.00282289	0.00282289	0.00265654	0.00282289	0.00282289	0.00282289	0.00282289	0.0025261	0.00289258	0.00289258	0.00282289	0.00282289	0.00282289	0.0025261	0.00266876	0.00266876	0.00231979	0.00266876	0.00396883	0.00265654	0.00348494	0.00265654	0.0025261	0.00403851	0.00262002	0.00266876	0.00266876	0.00266876
32.4583	0.00282289	0.00265654	0.00265654	0.00265654	0.00265654	0.00265654	0.00282289	0.00247393	0.00282289	0.00282289	0.00282289	0.00282289	0.00263287	0.00263287	0.00282289	0.00282289	0.00282289	0.00282289	0.00282289	0.00423598	0.00300344	0.00289258	0.00322454	0.00282289	0.00282289	0.00282289	0.00265654	0.00282289	0.00282289	0.0025261	0.00282289	0.00289258	0.00350234	0.0032113	0.00266876	0.00231979	0.00231979	0.00231979	0.00272145	0.00231979	0.00265654	0.00237453	0.00265654	0.00293435	0.00512456	0.00309085	0.00262002	0.00282289	0.00280965
32.375	0.00265654	0.00282289	0.00282289	0.00282289	0.00282289	0.00282289	0.00247393	0.00247393	0.00247393	0.00247393	0.00282289	0.00282289	0.00282289	0.00282289	0.00282289	0.00282289	0.00289258	0.00416027	0.00442196	0.00175552	0.00416027	0.00423598	0.00282289	0.00282289	0.00265654	0.00265654	0.00282289	0.00282289	0.00263287	0.00282289	0.00263287	0.00282289	0.00392009	0.00396883	0.00361987	0.00361987	0.00231979	0.00401046	0.00341397	0.00231979	0.00282289	0.00333599	0.00258413	0.00504885	0.00531053	0.00398843	0.00350234	0.00296851	0.00483695
32.2917	0.00265654	0.00282289	0.00282289	0.00282289	0.00282289	0.00247393	0.00247393	0.00282289	0.00247393	0.00247393	0.00247393	0.00247393	0.00300344	0.00300344	0.00289258	0.00277415	0.00277415	0.00277415	0.00312438	0.00350234	0.00282289	0.00282289	0.00282289	0.00282289	0.00282289	0.00282289	0.00282289	0.00263287	0.00282289	0.00263287	0.00282289	0.00266876	0.00396883	0.00361987	0.00441831	0.00361987	0.00361987	0.00246069	0.00246069	0.0022839	0.00238948	0.0039586	0.00401046	0.00401046	0.00384929	0.00423598	0.00273844	0.00296851	0.00392009
32.2083	0.00265654	0.00140091	0.0029563	0.00282289	0.00282289	0.00247393	0.00247393	0.00247393	0.00230758	0.00230758	0.00260734	0.00230758	0.00247393	0.00282289	0.00230758	0.00265654	0.00282289	0.00282289	0.00282289	0.00282289	0.00282289	0.00282289	0.00282289	0.00282289	0.00282289	0.00282289	0.00263287	0.00263287	0.0025261	0.00282289	0.00231979	0.00476727	0.00441831	0.00441831	0.00441831	0.00231979	0.00261955	0.00361987	0.00361987	0.00469989	0.00274188	0.00227105	0.00339981	0.00401046	0.00374878	0.0033305	0.00262002	0.00262128	0.00402152
32.125	0.00282289	0.00265654	0.00265654	0.00265654	0.00247393	0.00247393	0.00277542	0.00270923	0.00260907	0.00247393	0.00282289	0.00247393	0.00247393	0.00247393	0.00282289	0.00230758	0.00265654	0.00282289	0.00282289	0.00282289	0.00282289	0.00282289	0.00282289	0.00282289	0.00282289	0.00282289	0.00263287	0.00289258	0.00265448	0.00247393	0.00266876	0.00361987	0.00469989	0.00357113	0.00361987	0.00459885	0.00357113	0.00361987	0.00441831	0.00719752	0.00727323	0.00653959	0.0036615	0.00339981	0.00272145	0.00250034	0.00448799	0.00618719	0.00441831
32.0417	0.00282289	0.00282289	0.00282289	0.00247393	0.00230758	0.00230758	0.00225884	0.00298703	0.00237727	0.00230758	0.00247393	0.00247393	0.00247393	0.00247393	0.00247393	0.00230758	0.00247393	0.00247393	0.00247393	0.00247393	0.00247393	0.00247393	0.00247393	0.00247393	0.00282289	0.00282289	0.00282289	0.00282289	0.00282289	0.00282289	0.00246069	0.00361987	0.00361987	0.00361987	0.00441831	0.0061175	0.00441831	0.00441831	0.00361987	0.00441831	0.00641726	0.00441831	0.00441831	0.00231979	0.00231979	0.00272145	0.00606876	0.00641726	0.00441831
31.9583	0.00324869	0.00501617	0.00306815	0.00247393	0.00247393	0.00247393	0.00356403	0.00222665	0.00222665	0.00298703	0.00230758	0.00247393	0.00247393	0.00247393	0.00277369	0.00140656	0.00277369	0.00247393	0.00247393	0.00247393	0.00247393	0.00247393	0.00247393	0.00217714	0.00247393	0.00282289	0.00247393	0.00247393	0.00265654	0.00217714	0.00246069	0.00246069	0.00231979	0.00231979	0.00361987	0.00361987	0.00441831	0.00459885	0.0061175	0.0061175	0.00441831	0.00441831	0.00441831	0.00441831	0.0061175	0.0061175	0.0061175	0.0061175	0.00361987
31.875	0.00180016	0.00459461	0.0030194	0.00247393	0.00247393	0.00230758	0.00222665	0.00222665	0.00222665	0.00230758	0.00230758	0.00247393	0.00247393	0.00247393	0.00247393	0.00247393	0.00247393	0.00247393	0.00247393	0.00247393	0.00247393	0.00247393	0.00247393	0.00217714	0.00247393	0.00247393	0.00265448	0.00254362	0.00247393	0.00231979	0.00231979	0.00231979	0.00231979	0.00231979	0.00361987	0.00361987	0.0061175	0.0061175	0.0061175	0.0061175	0.0061175	0.0061175	0.0061175	0.0061175	0.0061175	0.0061175	0.0061175	0.00833392	0.00833392
31.7917	0.00459461	0.00285306	0.00285306	0.00247393	0.00247393	0.00247393	0.002393	0.002393	0.002393	0.00247393	0.00247393	0.00247393	0.00247393	0.00247393	0.00247393	0.00247393	0.00247393	0.00247393	0.00247393	0.00247393	0.00247393	0.00247393	0.00247393	0.00247393	0.00247393	0.00247393	0.00247393	0.00265448	0.00231979	0.00262128	0.00238948	0.00231979	0.00361987	0.00231979	0.00231979	0.00231979	0.0061175	0.0061175	0.0061175	0.0061175	0.00441831	0.0061175	0.0061175	0.0061175	0.00833392	0.00833392	0.00833392	0.00833392	0.00833392
31.7083	0.00374759	0.0030194	0.00313783	0.00247393	0.00247393	0.00247393	0.00247393	0.00247393	0.00247393	0.00247393	0.00247393	0.00247393	0.00247393	0.00247393	0.00247393	0.00247393	0.00247393	0.00247393	0.00247393	0.00247393	0.00247393	0.00247393	0.0022839	0.00217714	0.00247393	0.00247393	0.00247393	0.00247393	0.00231979	0.00231979	0.00231979	0.00361987	0.00361987	0.00231979	0.00231979	0.00231979	0.0061175	0.0061175	0.0061175	0.0061175	0.0061175	0.00833392	0.00833392	0.00833392	0.00833392	0.00833392	0.00833392	0.0061175	0.0061175
31.625	0.00154097	0.00285306	0.00306815	0.00254362	0.00247393	0.00247393	0.00247393	0.00247393	0.0022839	0.00247393	0.00247393	0.00247393	0.00247393	0.00265448	0.00315338	0.00254362	0.00277369	0.00247393	0.00247393	0.00247393	0.00247393	0.00265448	0.00257879	0.00217714	0.00246069	0.00247393	0.00247393	0.00247393	0.00231979	0.00231979	0.00231979	0.00231979	0.00231979	0.00231979	0.00231979	0.00361987	0.00441831	0.0061175	0.00833392	0.00833392	0.00833392	0.00833392	0.00833392	0.0061175	0.00833392	0.0061175	0.0061175	0.0061175	0.0061175
31.5417	0.00207879	0.00222642	0.00222642	0.000100337	0.000100337	0.000100337	0.00127855	0.00315338	0.00247393	0.00247393	0.00247393	0.00247393	0.00247393	0.00277369	0.00277369	0.00265448	0.00247393	0.00247393	0.00247393	0.00247393	0.00247393	0.00247393	0.0022839	0.00246069	0.00246069	0.0022839	0.00247393	0.00247393	0.00231979	0.00361987	0.00231979	0.00231979	0.00361987	0.00361987	0.00231979	0.00441831	0.0061175	0.0061175	0.00833392	0.00833392	0.00833392	0.00833392	0.0061175	0.00833392	0.0061175	0.0061175	0.0061175	0.0061175	0.0061175
31.4583	0.00236705	0.00175269	0.00505564	0.00128655	0.00156024	0.00148222	0.00200077	0.00200077	0.00313783	0.00247393	0.00247393	0.00247393	0.00247393	0.00247393	0.00247393	0.00247393	0.00247393	0.0022839	0.00247393	0.00247393	0.00247393	0.00247393	0.00246069	0.00246069	0.00231979	0.00246069	0.00217714	0.00217714	0.00392135	0.00361987	0.00231979	0.00231979	0.0061175	0.0061175	0.00441831	0.0061175	0.0061175	0.0061175	0.00833392	0.00833392	0.00833392	0.0061175	0.0061175	0.0061175	0.0061175	0.00641726	0.00833392	0.00833392	0.00833392
31.375	0.00411746	0.00283883	0.0055822	0.00246511	0.0031629	0.0040972	0.00374759	0.00374759	0.00374759	0.00276218	0.00246069	0.00231979	0.0022839	0.0022839	0.00217714	0.00247393	0.00247393	0.00247393	0.00247393	0.00381131	0.00381131	0.00388702	0.00217714	0.00246069	0.00246069	0.00250034	0.00231979	0.00231979	0.0061175	0.00441831	0.00441831	0.00441831	0.00441831	0.0061175	0.00833392	0.0061175	0.0061175	0.00833392	0.00833392	0.00833392	0.0061175	0.0061175	0.0061175	0.00833392	0.00833392	0.0044607	0.00833392	0.00833392	0.00833392
31.2917	0.00137488	0.00160765	0.00158929	0.00171739	0.00171739	0.00225945	0.00160343	0.00399403	0.00701147	0.0061175	0.00602441	0.0061175	0.00361987	0.00361987	0.00231979	0.0022839	0.00242519	0.00247393	0.00242519	0.00315338	0.00381131	0.00402113	0.00315338	0.00217714	0.00246069	0.00262128	0.00231979	0.00361987	0.00361987	0.00833392	0.0061175	0.00481996	0.0061175	0.00833392	0.0061175	0.00833392	0.00833392	0.00833392	0.00833392	0.0061175	0.00651915	0.0061175	0.0061175	0.0044607	0.00291623	0.00286749	0.00321772	0.00833392	0.00833392
31.2083	0.00102241	0.00161296	0.00189097	0.00304146	0.00150064	0.00147311	0.00172889	0.00158928	0.0029837	0.0061175	0.00602441	0.0061175	0.0061175	0.00441831	0.00231979	0.00217714	0.00235359	0.00247393	0.00407299	0.00242519	0.00247393	0.00235768	0.00231979	0.00361987	0.00380041	0.00368955	0.00361987	0.00361987	0.00361987	0.00361987	0.0061175	0.0061175	0.00833392	0.0061175	0.00824084	0.00824084	0.00833392	0.00833392	0.00833392	0.00824084	0.0061175	0.00641726	0.0061175	0.00833392	0.00282314	0.00402475	0.00146178	0.00828518	0.00833392
31.125	0.00402419	0.00161296	0.00198461	0.00157751	0.00150064	0.00147311	0.00190963	0.00411076	0.00496378	0.00602441	0.00602441	0.0061175	0.0061175	0.00441831	0.00392135	0.00227105	0.00235359	0.0022839	0.00247393	0.00254362	0.00231979	0.00231979	0.00231979	0.00217714	0.00231979	0.00238948	0.00231979	0.00231979	0.00361987	0.00361987	0.00361987	0.00824084	0.00824084	0.00602441	0.00824084	0.00824084	0.00824084	0.00824084	0.00824084	0.00602441	0.00602441	0.00597567	0.00469968	0.00831052	0.00282314	0.00282314	0.00282314	0.00831052	0.00824084
31.0417	0.00414865	0.00121033	0.00159807	0.00157763	0.00189442	0.00157763	0.00173661	0.00440228	0.00430154	0.00620496	0.00380041	0.0061175	0.0061175	0.00632417	0.00710443	0.00357113	0.00368955	0.00231979	0.00246069	0.00253038	0.00241195	0.00217714	0.00217714	0.00246069	0.00217714	0.00231979	0.00231979	0.00231979	0.00231979	0.00352678	0.00352678	0.00352678	0.00824084	0.00824084	0.00824084	0.00824084	0.00824084	0.00824084	0.00824084	0.00602441	0.00602441	0.00602441	0.0081921	0.00958254	0.00282314	0.00282314	0.00282314	0.00824084	0.00824084
30.9583	0.00203531	0.00131347	0.0020907	0.00138577	0.00274574	0.00261773	0.00255829	0.00416263	0.00668831	0.00602441	0.00629805	0.00602441	0.00851447	0.00597567	0.00602441	0.00710443	0.0060941	0.0063259	0.00380041	0.00361987	0.00357113	0.00441831	0.00361987	0.00361987	0.00246069	0.00231979	0.00361987	0.00222671	0.00222671	0.00222671	0.00222671	0.00370733	0.00352678	0.00824084	0.00824084	0.00824084	0.00824084	0.00602441	0.00602441	0.00602441	0.00602441	0.00602441	0.00824084	0.00842138	0.00324523	0.00416485	0.00289283	0.00282314	0.00282314
30.875	0.00462498	0.00214208	0.00214208	0.00252215	0.00297254	0.00299298	0.00416263	0.00149619	0.00656989	0.00824084	0.00824084	0.00824084	0.00824084	0.00824084	0.00842138	0.0064465	0.0064465	0.0063259	0.00597567	0.00932086	0.00932086	0.00632417	0.0061175	0.0061175	0.00352678	0.00352678	0.00352678	0.00222671	0.00352678	0.00222671	0.00222671	0.00222671	0.00222671	0.00222671	0.00352678	0.00602441	0.00602441	0.00602441	0.00602441	0.00602441	0.00602441	0.00824084	0.00824084	0.00282314	0.00282314	0.00282314	0.00282314	0.00282314	0.00282314
30.7917	0.00222671	0.00370733	0.00222671	0.00257089	0.00491943	0.00412099	0.00289061	0.00412099	0.00661863	0.00602441	0.00602441	0.00824084	0.00824084	0.00824084	0.00824084	0.00831052	0.0081921	0.00602441	0.00620496	0.00824084	0.00824084	0.00632417	0.00854059	0.00602441	0.00602441	0.00602441	0.00824084	0.00432522	0.00352678	0.00352678	0.00352678	0.00370733	0.00352678	0.00222671	0.00222671	0.00352678	0.00602441	0.00602441	0.00602441	0.00602441	0.00824084	0.00824084	0.0027744	0.00141018	0.00282314	0.00282314	0.00282314	0.00282314	0.00282314
30.7083	0.00208405	0.00352678	0.00352678	0.00222671	0.00222671	0.00219082	0.00219082	0.00219082	0.00222671	0.00432522	0.00602441	0.00602441	0.00824084	0.00824084	0.00824084	0.00824084	0.00824084	0.00824084	0.0060941	0.00602441	0.00842138	0.00831052	0.00824084	0.00824084	0.00602441	0.00602441	0.00602441	0.00602441	0.00602441	0.00432522	0.00432522	0.00602441	0.00602441	0.00352678	0.00352678	0.00352678	0.00352678	0.00602441	0.00824084	0.00282314	0.00282314	0.00282314	0.00282314	0.0032248	0.00282314	0.00824084	0.00282314	0.00282314	0.00282314
30.625	0.00222671	0.00222671	0.00222671	0.00222671	0.00208405	0.00208405	0.00208405	0.00304289	0.00219082	0.00222671	0.00222671	0.00432522	0.00602441	0.00824084	0.00824084	0.00824084	0.00824084	0.00824084	0.00824084	0.00824084	0.00824084	0.00602441	0.00602441	0.00602441	0.00824084	0.00824084	0.00824084	0.00824084	0.00602441	0.00602441	0.00842138	0.00602441	0.00824084	0.00602441	0.00602441	0.00602441	0.00824084	0.00824084	0.00824084	0.00282314	0.00282314	0.00282314	0.00282314	0.00282314	0.00282314	0.00282314	0.00282314	0.00282314	0.00282314
30.5417	0.0023676	0.0023676	0.00208405	0.00222671	0.00304289	0.00304289	0.00293076	0.00293076	0.00304289	0.00266295	-0.00047214	0.00222671	0.00222671	0.00602441	0.00824084	0.00824084	0.00824084	0.00824084	0.00824084	0.00824084	0.00824084	0.00824084	0.00824084	0.00824084	0.00824084	0.00824084	0.00602441	0.00824084	0.00436761	0.00824084	0.00602441	0.00602441	0.00824084	0.00602441	0.00824084	0.00824084	0.00824084	0.00824084	0.00282314	0.00824084	0.00282314	0.00282314	0.00282314	0.00282314	0.00282314	0.00282314	0.00282314	0.00282314	0.00282314
30.4583	0.00304289	0.00223565	0.00193248	0.00293076	0.00323225	0.00293076	0.00305956	0.00293076	0.00293076	0.00304289	0.00392846	0.0023676	0.00208405	0.00432522	0.00602441	0.00824084	0.00824084	0.00824084	0.00324523	0.00436761	0.00436761	0.00436761	0.00824084	0.00436761	0.00824084	0.00824084	0.00824084	0.00282314	0.00282314	0.00282314	0.00282314	0.00282314	0.00602441	0.00436761	0.00602441	0.00436761	0.00282314	0.00282314	0.00282314	0.00282314	0.00282314	0.00282314	0.00282314	0.00282314	0.00282314	0.00282314	0.00282314	0.00282314	0.00282314
30.375	0.00293076	0.00297972	0.00293076	0.00293076	0.00305956	0.00305956	0.00293076	0.00293076	0.00293076	0.00293076	0.00304289	0.00322344	0.00222671	0.00231886	0.00432522	0.00602441	0.00824084	0.00824084	0.00824084	0.00824084	0.00824084	0.00824084	0.00824084	0.00436761	0.00436761	0.00282314	0.00282314	0.00436761	0.00944245	0.00824084	0.00824084	0.00824084	0.00824084	0.00824084	0.00824084	0.00824084	0.00436761	0.00824084	0.00282314	0.00282314	0.00282314	0.00282314	0.00282314	0.00282314	0.00282314	0.00282314	0.00282314	0.00282314	0.00282314
30.2917	0.00297972	0.00297972	0.00297972	0.00293076	0.00293076	0.00305956	0.00305956	0.00293076	0.00293076	0.00293076	0.00323225	0.00304289	0.0023676	0.0023676	0.00222671	0.00352678	0.00602441	0.00824084	0.00824084	0.00824084	0.00602441	0.00602441	0.00436761	0.00436761	0.00436761	0.00824084	0.00436761	0.00282314	0.00824084	0.00824084	0.00824084	0.00436761	0.00824084	0.00824084	0.00824084	0.00436761	0.00436761	0.00436761	0.00282314	0.00824084	0.00282314	0.00347627	0.00347627	0.00347627	0.00347627	0.00347627	0.00282314	0.00347627	0.00282314
30.2083	0.00305956	0.00297972	0.00293076	0.00305956	0.00293076	0.00293076	0.00293076	0.00297972	0.00304289	0.00304289	0.00193248	0.00222671	0.0023676	0.00222671	0.00222671	0.00222671	0.00432522	0.00222671	0.00222671	0.00222671	0.00217797	0.00222671	0.00432522	0.00602441	0.00602441	0.00824084	0.00824084	0.00436761	0.00282314	0.00282314	0.00347627	0.00282314	0.00282314	0.00824084	0.00824084	0.00436761	0.00502074	0.00347627	0.00502074	0.00827856	0.00827856	0.00889396	0.00347627	0.00502074	0.00502074	0.00347627	0.00347627	0.00347627	0.00347627
30.125	0.00363285	0.00293076	0.00293076	0.00293076	0.00293076	0.00305956	0.00297972	0.00193248	0.00222671	0.0023676	0.0023676	0.0023676	0.0023676	0.00222671	0.00356841	0.00222671	0.00352678	0.00222671	0.00229639	0.00222671	0.00352678	0.00352678	0.00352678	0.00222671	0.00432522	0.00602441	0.00824084	0.00889396	0.00286087	0.00502074	0.00502074	0.00502074	0.00502074	0.00502074	0.00502074	0.00502074	0.00502074	0.00502074	0.00286087	0.00286087	0.00440533	0.00440533	0.00286087	0.00286087	0.00286087	0.00286087	0.00286087	0.00286087	0.00286087
30.0417	0.0040345	0.00363285	0.00358389	0.00358389	0.00293076	0.00293076	0.00304289	0.00222671	0.00222671	0.0023676	0.00352678	0.00222671	0.00222671	0.00222671	0.00252646	0.00222671	0.00222671	0.00222671	0.00439491	0.00287983	0.00417991	0.00417991	0.00417991	0.00417991	0.00497835	0.00667754	0.00667754	0.00667754	0.00606213	0.00606213	0.00606213	0.00606213	0.00502074	0.00502074	0.00286087	0.00286087	0.00286087	0.00440533	0.00286087	0.00286087	0.00286087	0.00286087	0.00440533	0.00286087	0.00440533	0.00286087	0.00286087	0.00286087	0.00286087
29.9583	0.00231273	0.0022082	0.00331267	0.00358389	0.00358389	0.00358389	0.00369602	0.00287983	0.00287983	0.00302073	0.0023676	0.00222671	0.00287983	0.00287983	0.00417991	0.00222671	0.00222671	0.00287983	0.00287983	0.0035645	0.0035645	0.00240532	0.00226443	0.00240532	0.0035645	0.0035645	0.0035645	0.0035645	0.0035645	0.00351576	0.0035645	0.0035645	0.0035645	0.00665635	0.00887277	0.00345508	0.00887277	0.00887277	0.00887277	0.00286087	0.00286087	0.00286087	0.00286087	0.00286087	0.00440533	0.00440533	0.00286087	0.00606213	0.00606213
29.875	0.00169732	0.00142349	0.00331267	0.00296848	0.00296848	0.00296848	0.00296848	0.00358389	0.00369602	0.00240532	0.00212177	0.00360613	0.000939698	0.00226443	0.0035645	0.0035645	0.0035645	0.0035645	0.0035645	0.00436294	0.00226443	0.00226443	0.00226443	0.00226443	0.00226443	0.00226443	0.00226443	0.00226443	0.00226443	0.0035645	0.0035645	0.00226443	0.00226443	0.00415872	0.00415872	0.00665635	0.00665635	0.00665635	0.00665635	0.00827856	0.00827856	0.00286087	0.00286087	0.00440533	0.00440533	0.00440533	0.00606213	0.00606213	0.0035645
29.7917	0.00331267	0.00331267	0.00336162	0.00296848	0.00296848	0.00296848	0.00296848	0.00296848	0.00296848	0.00309728	0.00326997	0.00172132	0.000635595	0.00235658	0.00226443	0.0035645	0.0035645	0.0035645	0.0035645	0.00436294	0.00226443	0.00226443	0.00226443	0.00226443	0.00226443	0.00226443	0.00226443	0.00226443	0.00226443	0.00226443	0.00226443	0.00226443	0.00226443	0.00260861	0.00260861	0.00415872	0.00415872	0.00665635	0.00665635	0.00606213	0.00827856	0.00827856	0.00286087	0.00606213	0.00606213	0.00606213	0.00436294	0.00226443	0.00226443
29.7083	0.00301744	0.00296848	0.00301744	0.00288755	0.00288755	0.00288755	0.00296848	0.00296848	0.00296848	0.00296848	0.00465609	0.00179873	0.00239294	0.00362609	0.00285864	0.0035645	0.00436294	0.00436294	0.00606213	0.00436294	0.00436294	0.00226443	0.00226443	0.0035645	0.00226443	0.00226443	0.00226443	0.00226443	0.00240532	0.00240532	0.00240532	0.00240532	0.00226443	0.00260861	0.00260861	0.00260861	0.00299954	0.00415872	0.00415872	0.00606213	0.00436294	0.00606213	0.00606213	0.00606213	0.00606213	0.00436294	0.00226443	0.00226443	0.00241857
29.625	0.00301744	0.00301744	0.00296848	0.00288755	0.00288755	0.00288755	0.00296848	0.00296848	0.00326997	0.00495717	0.00296848	0.00309728	0.0036915	0.0035627	0.00271599	0.00226443	0.00226443	0.00436294	0.00436294	0.00436294	0.00226443	0.00226443	0.00240532	0.0035645	0.00240532	0.00240532	0.0035645	0.00226443	0.00240532	0.00240532	0.00240532	0.00212177	0.00240532	0.00274951	0.00246595	0.00246595	0.00271599	0.00282275	0.00285864	0.00226443	0.00226443	0.00226443	0.00226443	0.0035645	0.00226443	0.00226443	0.00226443	0.00232596	0.00232596
29.5417	0.00296848	0.00296848	0.00296848	0.00288755	0.00288755	0.00288755	0.00296848	0.00296848	0.00465609	0.00505385	0.00296848	0.00296848	0.0035627	0.0035627	0.0035627	0.00308061	0.00226443	0.00240532	0.0035645	0.00212177	0.00212177	0.00212177	0.00212177	0.00202916	0.00212177	0.00226443	0.0035645	0.0035645	0.0035645	0.0035645	0.00231272	0.00217182	0.00217182	0.00274951	0.00246595	0.00246595	0.00271599	0.00273015	0.00282275	0.00226443	0.00217182	0.00213593	0.00213593	0.00217182	0.00232596	0.00217182	0.00202916	0.00232596	0.00232596
29.4583	0.00296848	0.00296848	0.00296848	0.00296848	0.00296848	0.00296848	0.00296848	0.00296848	0.00296848	0.00296848	0.00296848	0.00296848	0.00465609	0.00135314	0.00514002	0.00296848	0.00296848	0.00308061	0.00246595	0.00276275	0.00333219	0.00333219	0.00333219	0.00333219	0.00231272	0.00231272	0.00231272	0.00231272	0.00347189	0.00347189	0.00217182	0.00217182	0.00217182	0.00217182	0.00202916	0.00298801	0.00277498	0.00262338	0.00273015	0.00262338	0.00262338	0.00292017	0.00232596	0.00232596	0.00232596	0.00202916	0.00202916	0.00202916	0.00298801
29.375	0.00337013	0.00326997	0.00399816	0.00326997	0.00296848	0.00296848	0.00296848	0.00296848	0.00296848	0.00296848	0.00296848	0.00296848	0.00233409	0.00201122	0.00124861	0.00296848	0.00296848	0.00300467	0.00322006	0.00322006	0.00322006	0.00322006	0.00322006	0.00333219	0.00298801	0.00231272	0.00231272	0.00347189	0.00231272	0.00231272	0.00217182	0.00217182	0.00232596	0.0018776	0.00298801	0.00298801	0.00347009	0.00358222	0.00292017	0.00292017	0.00292017	0.00292017	0.00232596	0.00232596	0.00232596	0.00232596	0.00298801	0.00218076	0.00218076
29.2917	0.00456348	0.00234667	0.00231127	0.00505385	0.00317736	0.00287587	0.00296848	0.00287587	0.00287587	0.00314903	0.00326997	0.00305642	0.00456348	0.00130677	0.00317736	0.00287587	0.00287587	0.00287587	0.00322006	0.00334886	0.00351981	0.00365034	0.00167027	0.00194906	0.00298801	0.00217182	0.00231272	0.00231272	0.00217182	0.00217182	0.00217182	0.00231272	0.00298801	0.00287587	0.00287587	0.00287587	0.00347009	0.00358222	0.00358222	0.00292017	0.00292017	0.00292017	0.00232596	0.00232596	0.00232596	0.00276571	0.00276571	0.00276571	0.00265358
29.2083	0.00503691	0.00148324	0.00138243	0.00236122	0.00512307	0.00463914	0.00242233	0.00325302	0.00398121	0.00449977	0.00564162	0.00564162	0.00488032	0.00496648	0.00496648	0.00371604	0.00365034	0.00354086	0.0053055	0.00451908	0.00525388	0.00129562	0.0015238	0.00173383	0.00330616	0.00287587	0.00292483	0.00292483	0.00292483	0.00292483	0.00292483	0.00298801	0.00287587	0.00300467	0.00300467	0.00300467	0.00359889	0.00347009	0.00358222	0.00358222	0.00292017	0.00292017	0.00232596	0.00210366	0.00210366	0.00276571	0.00265358	0.00265358	0.00265358
29.125	0.00242233	0.00151123	0.00185076	0.00174464	0.00197434	0.00169267	0.00167557	0.00525187	0.00242233	0.00294089	0.00294089	0.00281288	0.00145546	0.00139404	0.00139404	0.00198803	0.00207514	0.0026934	0.0029602	0.0029602	0.00303707	0.00073471	0.000997311	0.000763512	0.00469228	0.00287587	0.00287587	0.00287587	0.00265358	0.00278238	0.00278238	0.00267289	0.00267289	0.00274976	0.00278238	0.00278238	0.0033766	0.0033766	0.0032478	0.00335993	0.00335993	0.00335993	0.00210366	0.00210366	0.00276571	0.00276571	0.00265358	0.00265358	0.00281683
29.0417	0.00246734	0.00185076	0.00146776	0.000540165	0.000615439	0.00093272	0.000646282	0.00208045	0.00185076	0.00219413	0.00219413	0.00235979	0.00145051	0.00133581	0.00136049	0.00453752	0.00391138	0.00197035	0.00143928	0.00223806	0.00290192	0.00179382	0.00425552	0.000460876	0.00438876	0.00517621	0.00278238	0.00278238	0.00267289	0.00267289	0.00267289	0.00274976	0.00267289	0.00267289	0.00283614	0.00267289	0.0033766	0.0033766	0.0033766	0.00341104	0.00352318	0.00352318	0.00292896	0.00292896	0.00292896	0.00292896	0.00292896	0.00292896	0.00281683
28.9583	0.00249002	0.00156946	0.000878217	0.00274716	0.00376174	0.00366106	0.000646282	0.000840826	0.000984333	0.000798628	0.000773941	0.00418417	0.00356303	0.00355699	0.00372357	0.00330789	0.00423116	0.00314735	0.00414653	0.000840826	0.000957375	0.000708909	0.000460876	0.000460876	0.000793433	0.00112761	0.00162818	0.00350723	0.00343036	0.00343036	0.00318032	0.00318032	0.00318032	0.00318032	0.00318032	0.00318032	0.00318032	0.00325719	0.00328981	0.00334728	0.00281683	0.00281683	0.00292896	0.00292896	0.00292896	0.00292896	0.00292896	0.00310951	0.0027359
28.875	0.00525187	0.00244164	0.00154579	0.00320058	0.00334378	0.00350703	0.000736301	0.000736301	0.00105896	0.00103715	0.00518669	0.00411899	0.00388078	0.00423116	0.00347114	0.00347114	0.00398822	0.00347114	0.00430977	0.00187487	0.00173554	0.000872157	0.000624125	0.000624125	0.000897958	0.000703414	0.00114599	0.00373184	0.00343036	0.00373011	0.00318032	0.00318032	0.00318032	0.00318032	0.00318032	0.00318032	0.00318032	0.00318032	0.00430117	0.00187265	0.00498403	0.00515348	0.00324712	0.00299738	0.00333061	0.00322872	0.00333061	0.00311659	0.00303566
28.7917	0.00332277	0.00332277	0.00530563	0.00380334	0.00311056	0.00291041	0.00437963	0.00160448	0.00100407	0.000913124	0.00411899	0.00450796	0.00388682	0.00388682	0.00347114	0.00347114	0.00384005	0.00386473	0.00421975	0.00177035	0.00177035	0.000897958	0.000897958	0.000624125	0.00195707	0.00462767	0.0048217	0.0045512	0.00373184	0.00591321	0.00335551	0.00336087	0.00318032	0.00318032	0.00318032	0.00318032	0.00325719	0.00430117	0.00116807	0.00423	0.00180753	0.00192882	0.00274943	0.00263872	0.00324712	0.00311832	0.00311832	0.00311832	0.00316619
28.7083	0.00353984	0.00353984	0.00353984	0.00323016	0.00244831	0.00189547	0.00430117	0.00557415	0.0027454	0.00170904	0.00403435	0.00413517	0.00403435	0.00403435	0.00427418	0.00487417	0.00473831	0.00473831	0.00434741	0.00434741	0.004458	0.00161376	0.00161376	0.00157895	0.00162942	0.00269267	0.00521947	0.00538818	0.003657	0.003657	0.00557415	0.00348181	0.00557415	0.00343036	0.00343036	0.00373184	0.00493342	0.000897958	0.00424949	0.00377652	0.00407722	0.000383985	0.00188159	0.00145887	0.00493119	0.00536886	0.00568364	0.00532821	0.00544975
28.625	0.00353984	0.00341104	0.00341104	0.0028647	0.00316619	0.00507255	0.0035913	0.00568364	0.00559748	0.00278008	0.00233595	0.00147647	0.000624125	0.00176876	0.00420366	0.00473831	0.00471363	0.00492094	0.00455473	0.00411899	0.00411899	0.00403848	0.00406317	0.00161376	0.00114599	0.00294866	0.00260489	0.00287342	0.00287342	0.00287342	0.00210735	0.00557415	0.00287342	0.00573802	0.00235738	0.00232608	0.00147647	0.00420366	0.00457169	0.0031468	0.00352765	0.00386473	0.000793433	0.00294866	0.00258637	0.00298291	0.00568364	0.00559748	0.00323294
28.5417	0.00341104	0.00353984	0.00353984	0.00303566	0.00304525	0.0047746	0.00519971	0.00532821	0.00568364	0.00532895	0.00258637	0.00196457	0.00162942	0.00162942	0.00166423	0.00489885	0.00471363	0.0044852	0.0052398	0.00559017	0.00559017	0.00381006	0.00403848	0.00152374	0.000897958	0.00135559	0.0027161	0.0033233	0.00107805	0.0013525	0.00194885	0.00152063	0.00152063	0.00225409	0.00225409	0.00272649	0.00147647	0.0043642	0.00386053	0.0031468	0.0031468	0.00347114	0.0043642	0.00186375	0.00247688	0.00298291	0.00298291	0.00285489	0.00327794
28.4583	0.00341104	0.00341104	0.00353984	0.00304525	0.0028647	0.00316619	0.00358957	0.00519971	0.00441066	0.00568364	0.00285489	0.00306731	0.00177663	0.000897958	0.00441877	0.00406317	0.00403848	0.00381006	0.00686248	0.00715763	0.00731817	0.00362517	0.0036795	0.00370419	0.00441877	0.000872157	0.00135559	0.00149683	0.00473831	0.00503582	0.00465605	0.00496428	0.00491844	0.0021336	0.00200406	0.00247646	0.000998766	0.00468282	0.00423517	0.00443271	0.00443271	0.00443271	0.0043642	0.00128834	0.00145887	0.00163406	0.00166918	0.00156836	0.00183351
28.375	0.00352318	0.00341104	0.00341104	0.0028647	0.0028647	0.00326635	0.0035913	0.0035913	0.0035913	0.00568364	0.00298291	0.00302791	0.00177663	0.00114599	0.00176876	0.00415319	0.00406317	0.0042458	0.00686248	0.0070813	0.0070813	0.0039459	0.00386473	0.00379421	0.00441877	0.000872157	0.00135559	0.00228891	0.00471363	0.00458676	0.00427103	0.00548619	0.00459537	0.00446359	0.00203887	0.00208368	0.00109958	0.00450981	0.00464882	0.00499706	0.00490704	0.00490704	0.00420366	0.000897958	0.00189837	0.0017014	0.0017014	0.00197524	0.00234988
28.2917	0.00352318	0.00352318	0.00352318	0.0027359	0.0027359	0.00304525	0.0035913	0.0035913	0.0035913	0.00568364	0.00298291	0.00302791	0.00166918	0.000872157	0.000977857	0.00417375	0.00431373	0.00419902	0.00632302	0.00688661	0.00632302	0.00347114	0.00370419	0.00389874	0.00176876	0.00162942	0.000897958	0.00239343	0.00473831	0.00519637	0.00557421	0.00581108	0.00573475	0.00462414	0.00473884	0.00479341	0.00109958	0.00208368	0.00440899	0.00494104	0.00494104	0.00494104	0.00406216	0.00128834	0.00189837	0.00188159	0.00213758	0.000897958	0.00107805
28.2083	0.00286113	0.00286113	0.00286113	0.00218598	0.00284803	0.0027359	0.00371253	0.00384133	0.00384133	0.00441066	0.00549766	0.00559748	0.00285489	0.00291842	0.00105337	0.00381057	0.00430818	0.00430818	0.00446873	0.0043642	0.00420366	0.0045783	0.00473884	0.0045783	0.00228891	0.00239343	0.00239343	0.00176876	0.00420366	0.00386053	0.00445275	0.00467157	0.00449596	0.00519273	0.00443271	0.00490704	0.00473831	0.00465902	0.0012488	0.000624125	0.00149492	0.000624125	0.000624125	0.000897958	0.00205047	0.000793433	0.000703414	0.000703414	0.00185476
28.125	0.00286582	0.00286113	0.00286113	0.00218598	0.00218598	0.00284803	0.00352318	0.00359159	0.00384133	0.0035913	0.0035913	0.00532821	0.001943	0.00221684	0.00152063	0.000624125	0.00072494	0.000624125	0.00149492	0.00167967	0.00176876	0.0021434	0.0045783	0.00446359	0.00498774	0.00487417	0.00247365	0.0019535	0.00430818	0.00386053	0.00353879	0.00379122	0.00353879	0.00488236	0.00499706	0.00488236	0.00519637	0.00519637	0.00238363	0.00147647	0.00247688	0.00209942	0.000624125	0.000897958	0.000897958	0.000703414	0.00157421	0.00154953	0.00141902
28.0417	0.0026711	0.0026711	0.0026711	0.00218598	0.00218598	0.00218598	0.00286113	0.00286113	0.00352318	0.00316101	0.0035913	0.0035913	0.0035913	0.0035913	0.0035913	0.00541512	0.00258812	0.00246011	0.00246011	0.00286154	0.000872157	0.00205431	0.00448828	0.00433673	0.00469643	0.0044852	0.00473831	0.00430818	0.00411364	0.00432613	0.0040224	0.00393238	0.00393238	0.00499706	0.00510159	0.00510159	0.00498887	0.00473831	0.00199503	0.00532895	0.00271438	0.00265207	0.00260107	0.000624125	0.00441877	0.000703414	0.00154953	0.0015963	0.00125577
27.9583	0.0026111	0.00242107	0.00242107	0.00242107	0.0026111	0.0026111	0.0026111	0.0026111	0.0026111	0.00327314	0.00316101	0.0035913	0.0035913	0.00369146	0.0035913	0.00466069	0.00557824	0.00582418	0.00548799	0.00548799	0.00272863	0.000998766	0.00464882	0.00535597	0.0031468	0.00286154	0.00347114	0.00473884	0.00440899	0.00468282	0.00430818	0.00420366	0.00441877	0.00430818	0.000897958	0.000897958	0.00187301	0.00581337	0.00568364	0.00568364	0.00555484	0.00546868	0.00285489	0.00193433	0.0012726	0.0010519	0.00093719	0.00266358	0.00607891
27.875	0.00259785	0.00259785	0.00259785	0.00242107	0.00259785	0.0023143	0.00242107	0.00242107	0.00242107	0.0026111	0.0026111	0.00316101	0.00358957	0.00347036	0.00347036	0.00384133	0.00384133	0.00466069	0.00509023	0.00557415	0.00555738	0.00187301	0.00440899	0.00462414	0.00388682	0.00407722	0.00388682	0.00468282	0.00197038	0.0012468	0.000872157	0.00114599	0.000872157	0.00072494	0.0017245	0.00520269	0.00574934	0.00559748	0.00555484	0.00555484	0.00518825	0.00518825	0.00285411	0.00302791	0.00242511	0.0022044	0.00147881	0.00201896	0.00506141
27.7917	0.00245696	0.00245696	0.00245696	0.00242107	0.00259785	0.00259785	0.00245696	0.00245696	0.0026111	0.00242107	0.0026111	0.00328981	0.00358957	0.00358957	0.00347036	0.00384133	0.0039415	0.00353984	0.0035913	0.00311263	0.00189953	0.00464816	0.00295448	0.00468282	0.00395475	0.00395475	0.00405928	0.00295448	0.00199303	0.0028975	0.00262898	0.00286154	0.00233595	0.00258812	0.00530563	0.00493119	0.00568364	0.00289911	0.00272609	0.00555484	0.00483282	0.00500227	0.00510209	0.00285489	0.0018142	0.00194551	0.00235322	0.00289369	0.00404451
27.7083	0.00245696	0.00245696	0.00245696	0.0026711	0.00256433	0.00284789	0.00259785	0.00259785	0.00242107	0.0026111	0.0026111	0.00327314	0.00353984	0.00353984	0.00353984	0.00353984	0.00353984	0.00327794	0.00175228	0.00222097	0.00178861	0.00125211	0.00125211	0.00187487	0.00420366	0.00430818	0.00114599	0.0012468	0.00547122	0.00548799	0.00285665	0.00555738	0.00557415	0.00511965	0.00321329	0.00414213	0.00385675	0.00494375	0.00230098	0.00193439	0.00476314	0.00457716	0.00508285	0.00543828	0.00260953	0.00189837	0.00194304	0.00215553	0.00222097
27.625	0.00245696	0.00245696	0.0026111	0.00286113	0.0026711	0.00286113	0.0023143	0.00259785	0.00259785	0.0026111	0.0026111	0.0026111	0.00352318	0.00341104	0.00353984	0.00353984	0.00353984	0.00231172	0.0024964	0.00239343	0.00323465	0.00281556	0.0014617	0.00100407	0.00114599	0.000624125	0.00135559	0.00272863	0.00548799	0.00557415	0.00557415	0.00538818	0.00348181	0.00403264	0.00321329	0.00332277	0.0049031	0.00303739	0.00303739	0.0036739	0.00279929	0.00291772	0.00347444	0.00429379	0.00277185	0.00143956	0.00189837	0.00152489	0.00152263
27.5417	0.0026111	0.0026111	0.0026111	0.00269478	0.00269478	0.00241277	0.0026111	0.0023143	0.00259785	0.00259785	0.0026111	0.0026111	0.00352318	0.00341104	0.00353984	0.00353984	0.00353984	0.00208355	0.00572125	0.00380871	0.00390703	0.00532895	0.00258637	0.00174018	0.00186375	0.00294866	0.00260489	0.00557415	0.00557415	0.00538818	0.00538818	0.00430117	0.00348181	0.00319651	0.00403264	0.00319397	0.00303739	0.0027359	0.0027359	0.00285455	0.00279929	0.00361865	0.0052523	0.00279915	0.00273755	0.00173767	0.00173271	0.00258812	0.00563821
27.4583	0.0048055	0.00245696	0.0026111	0.0026111	0.0026111	0.00216274	0.00241277	0.00286113	0.00256433	0.0023143	0.0026111	0.0026111	0.00352318	0.00341104	0.00353984	0.00353984	0.00341104	0.00353984	0.00353984	0.00384133	0.00593367	0.00580487	0.0057477	0.00323294	0.00559748	0.00298291	0.00557415	0.00348181	0.00348181	0.00538818	0.00555738	0.0051671	0.00430117	0.00329016	0.00336539	0.00332277	0.00371253	0.00371253	0.00371253	0.00303566	0.00308635	0.00476314	0.00110015	0.00411207	0.00171339	0.00156334	0.00177707	0.00332105	0.00358957
27.375	0.00872112	0.0065047	0.0048055	0.0026111	0.0026111	0.00244475	0.00269478	0.00241277	0.00241277	0.00216274	0.00216274	0.00244475	0.00352318	0.00352318	0.00341104	0.00353984	0.00353984	0.00341104	0.00353984	0.00384133	0.00384133	0.00384133	0.00384133	0.0057477	0.00532821	0.00519971	0.00519971	0.00441066	0.00532821	0.00521872	0.00557415	0.00437804	0.00346504	0.00401587	0.00319651	0.00319651	0.00384133	0.00384133	0.0039415	0.00316619	0.00199205	0.00457716	0.00212528	0.00252447	0.00160776	0.00205047	0.00278631	0.00414213	0.0034625
27.2917	0.0048479	0.00330343	0.00330343	0.0065047	0.00400706	0.0026111	0.00286113	0.00286113	0.00241277	0.00216274	0.00216274	0.00216274	0.00352318	0.00352318	0.00353984	0.00353984	0.00353984	0.00353984	0.00353984	0.00353984	0.00372039	0.00384133	0.00384133	0.00466069	0.00441066	0.0035913	0.0035913	0.00519971	0.00532821	0.00519971	0.00568364	0.00519971	0.0035913	0.00414213	0.00541512	0.00332277	0.00359159	0.00347444	0.00444506	0.0020967	0.00242978	0.00249331	0.00170858	0.00177663	0.00205047	0.000793433	0.00162818	0.00265327	0.00549766
27.2083	0.00330343	0.00330343	0.0048479	0.0065047	0.0065047	0.00259785	0.00270699	0.00286113	0.00269478	0.00269478	0.00269478	0.00269478	0.00269478	0.00352318	0.00352318	0.00353984	0.00353984	0.00353984	0.00328981	0.00328981	0.00328981	0.00347036	0.00328981	0.0035913	0.00544975	0.00384133	0.00384133	0.00568364	0.001943	0.00559748	0.00568364	0.00519971	0.00519971	0.00549766	0.00298291	0.00532821	0.00332277	0.00539465	0.00156836	0.00242511	0.00200406	0.0021434	0.00179922	0.00179922	0.00179922	0.0024964	0.00140336	0.00225285	0.00532895
27.125	0.00330343	0.00330343	0.00330343	0.00872112	0.0065047	0.00400706	0.00270699	0.00270699	0.00286113	0.00286113	0.00286113	0.00286113	0.00269478	0.00352318	0.00352318	0.00353984	0.00353984	0.00353984	0.00328981	0.00328981	0.00328981	0.00347036	0.0035913	0.00347036	0.0038396	0.00384133	0.00384133	0.00549766	0.001943	0.00298291	0.00568364	0.00210735	0.00213065	0.00224535	0.0027454	0.00291842	0.00213758	0.00157421	0.00157421	0.0045783	0.00462095	0.00407463	0.00373044	0.0041441	0.00160467	0.00506138	0.00154057	0.00331734	0.00541512
27.0417	0.00330343	0.00330343	0.00330343	0.00330343	0.00872112	0.0065047	0.00400706	0.00270699	0.00286113	0.00286113	0.00286113	0.00286113	0.00269478	0.00352318	0.00352318	0.00353984	0.00353984	0.00353984	0.00328981	0.00328981	0.00328981	0.00328981	0.00328981	0.00328981	0.00384133	0.00384133	0.00384133	0.0035913	0.0035913	0.0035913	0.00532821	0.00206169	0.00222267	0.00224637	0.00215171	0.00225624	0.00154953	0.00471653	0.00441115	0.00448828	0.00407463	0.00406217	0.00419761	0.00460215	0.0041441	0.00239343	0.0012488	0.00573802	0.00539465
26.9583	0.00298196	0.00298196	0.00298196	0.00330343	0.00872112	0.00872112	0.00400706	0.00400706	0.00245696	0.00245696	0.00259785	0.0026111	0.0026111	0.00327314	0.00327314	0.00328981	0.00328981	0.00328981	0.00302129	0.00302129	0.00302129	0.00328981	0.00328981	0.00328981	0.00332277	0.00332105	0.00320184	0.00316619	0.00316619	0.00316619	0.00544975	0.00572125	0.00132809	0.00107805	0.00272863	0.00346504	0.00247528	0.00422422	0.00424631	0.0041441	0.00411941	0.00460215	0.00407595	0.00407595	0.00485719	0.000897958	0.00247688	0.00548081	0.00441066
26.875	0.00298196	0.00298196	0.00298196	0.00298196	0.00839965	0.00872112	0.00400706	0.00399837	0.00245696	0.00259785	0.00245696	0.00245696	0.0026111	0.0024659	0.00328981	0.00316101	0.00328981	0.00328981	0.00302129	0.00289249	0.00289249	0.00316101	0.00316101	0.00316101	0.00289249	0.00302129	0.00332105	0.00326635	0.00303739	0.00398555	0.00466069	0.00384133	0.00599937	0.00210735	0.00574934	0.00557415	0.00520269	0.00234727	0.00176876	0.0043447	0.0041441	0.00389098	0.00359633	0.00379069	0.00504759	0.000897958	0.00265207	0.00319397	0.0034625
26.7917	0.00298196	0.00298196	0.00298196	0.00298196	0.00298196	0.00872112	0.00399837	0.00400706	0.00400706	0.00259785	0.00259785	0.00259785	0.00245696	0.0024659	0.00316101	0.00316101	0.00328981	0.00316101	0.00289249	0.00302129	0.002735	0.00300352	0.00300352	0.00313232	0.00302129	0.00332277	0.00302129	0.0027359	0.00291645	0.00303566	0.00466069	0.00384133	0.00544944	0.00555484	0.00568364	0.00298291	0.00271897	0.00160776	0.000977857	0.00198208	0.00187756	0.00443755	0.00481042	0.00248042	0.0023857	0.000624125	0.00541512	0.00319397	0.0035913
26.7083	0.00298196	0.00298196	0.00298196	0.00298196	0.00298196	0.00839965	0.00618323	0.00399837	0.00399837	0.00400706	0.00259785	0.00245696	0.00245696	0.0023143	0.00215404	0.00300352	0.00300352	0.00313232	0.00316101	0.00300352	0.00300352	0.00313232	0.00313232	0.00313232	0.0028638	0.00302129	0.00289249	0.00338236	0.00355331	0.00355331	0.00355504	0.00384133	0.00532095	0.00453189	0.00532095	0.00571871	0.00271438	0.00174255	0.00179063	0.00195162	0.00195162	0.0018471	0.0018471	0.0018471	0.000897958	0.00309361	0.00428186	0.00346077	0.0034625
26.625	0.00298196	0.00298196	0.00298196	0.00298196	0.00298196	0.00839965	0.00618323	0.00399837	0.00479681	0.00399837	0.00244826	0.00244826	0.00244826	0.0023056	0.00215404	0.00215404	0.00305248	0.00305248	0.00300352	0.00300352	0.00300352	0.00300352	0.00300352	0.00300352	0.0028638	0.00316529	0.00255689	0.00368384	0.0035629	0.00365521	0.00355504	0.0034341	0.00355504	0.00355504	0.00516346	0.00564738	0.00517146	0.00242888	0.00174255	0.00189144	0.00080699	0.00186653	0.00195162	0.00181228	0.00164174	0.00559748	0.0034625	0.00316101	0.00316101
26.5417	0.00298196	0.00298196	0.00298196	0.00298196	0.00298196	0.00839965	0.00618323	0.00618323	0.00479681	0.00479681	0.00479681	0.00244826	0.00244826	0.00244826	0.00244826	0.00215404	0.00215404	0.00311566	0.00311566	0.00305248	0.00305248	0.00300352	0.00300352	0.00330501	0.0016863	0.00110253	0.00159628	0.00537838	0.00325356	0.00368211	0.00355504	0.00355504	0.00355504	0.0043744	0.00516346	0.0043744	0.00512883	0.00504266	0.00255689	0.00249458	0.00250226	0.00172678	0.00164174	0.00265974	0.00532895	0.00555484	0.0034625	0.00316101	0.00316101
26.4583	0.00298196	0.00298196	0.00298196	0.00298196	0.00298196	0.00839965	0.00839965	0.00618323	0.00618323	0.00479681	0.00399837	0.00479681	0.00244826	0.00244826	0.00244826	0.00244826	0.00258916	0.00215404	0.00215404	0.00311566	0.00311566	0.00305248	0.00311566	0.0032962	0.00151307	0.00137986	0.00153825	0.00214349	0.00287109	0.00287817	0.00368384	0.00355504	0.00355504	0.00355504	0.00516346	0.0043744	0.0043744	0.00577618	0.00577618	0.00255689	0.00255689	0.00255689	0.0026974	0.00536886	0.00521137	0.00480239	0.00319397	0.002735	0.00316101
26.375	0.00298196	0.00293322	0.000799243	0.00349522	0.00298196	0.00298196	0.00452643	0.00839965	0.00839965	0.00618323	0.00479681	0.00479681	0.00399837	0.00244826	0.00244826	0.00244826	0.00244826	0.00258916	0.00215404	0.00215404	0.00215404	0.00215404	0.00215404	0.00244826	0.00190491	0.0018565	0.00152692	0.00346116	0.00247877	0.00346116	0.00366544	0.0035629	0.00355331	0.0034341	0.00355504	0.00368384	0.00368384	0.00516346	0.0045032	0.0047737	0.0047737	0.00398464	0.00552615	0.00412437	0.00330501	0.00303649	0.00303476	0.002735	0.00300352
26.2917	0.00298196	0.00305164	0.000799243	0.00328172	0.00298196	0.00298196	0.00298196	0.00298196	0.00298196	0.00839965	0.00839965	0.00479681	0.00479681	0.00244826	0.00244826	0.00244826	0.00244826	0.00244826	0.00258916	0.00244826	0.00244826	0.00215404	0.0024572	0.00244826	0.00202315	0.00198726	0.00198726	0.00202315	0.00217729	0.00212855	0.00285243	0.00336569	0.00355504	0.00355504	0.00368384	0.00368384	0.00368384	0.00368384	0.00368384	0.00316529	0.00398464	0.0047737	0.00425317	0.00412437	0.00330328	0.002735	0.002735	0.002735	0.00300352
26.2083	0.00298196	0.00298196	0.00298196	0.00298196	0.00298196	0.00298196	0.00298196	0.00298196	0.00298196	0.00298196	0.00839965	0.00618323	0.00399837	0.00479681	0.00244826	0.00244826	0.00244826	0.00244826	0.00244826	0.00244826	0.00244826	0.00244826	0.00244826	0.00244826	0.00244826	0.00244826	0.00244826	0.00244826	0.00244826	0.00394962	0.00233387	0.00251442	0.00233387	0.0026024	0.00351731	0.00351731	0.0034341	0.00376734	0.00343537	0.00341714	0.00318534	0.00351731	0.00314689	0.00303649	0.002735	0.0028638	0.0028638	0.002735	0.00300352
26.125	0.00298196	0.00298196	0.00298196	0.00298196	0.00298196	0.00298196	0.00298196	0.00298196	0.00298196	0.00298196	0.00298196	0.00839965	0.00618323	0.00399837	0.00399837	0.00479681	0.00244826	0.00244826	0.00244826	0.00244826	0.00244826	0.00244826	0.00244826	0.00244826	0.00244826	0.00399837	0.00399837	0.00399837	0.00406805	0.00399837	0.00391087	0.00391087	0.00203708	0.0026024	0.0026024	0.00278295	0.00303298	0.00285243	0.00303298	0.00290216	0.00300405	0.00290216	0.00233387	0.00233387	0.00284713	0.00284713	0.00284713	0.00284713	0.00311566
26.0417	0.00298196	0.00298196	0.00298196	0.00298196	0.00298196	0.00298196	0.00298196	0.00298196	0.00298196	0.00298196	0.00298196	0.00298196	0.00452643	0.00618323	0.00618323	0.00399837	0.00399837	0.00399837	0.00479681	0.00399837	0.00399837	0.00399837	0.00399837	0.00399837	0.00399837	0.00399837	0.00399837	0.00399837	0.00251795	0.00479681	0.00609573	0.00609573	0.00228265	0.00244826	0.00244826	0.00244826	0.00285243	0.00285243	0.0026624	0.0026024	0.00244826	0.00258916	0.00233387	0.00233387	0.00233387	0.00233387	0.00216752	0.00216752	0.00243605
25.9583	0.00298196	0.00298196	0.00298196	0.00298196	0.00298196	0.00298196	0.00298196	0.00298196	0.00298196	0.00298196	0.00298196	0.00298196	0.00298196	0.00298196	0.00839965	0.00839965	0.00618323	0.00618323	0.00399837	0.00399837	0.00399837	0.00391087	0.00391087	0.00609573	0.00391087	0.00609573	0.00609573	0.00831216	0.00831216	0.00831216	0.00298196	0.00831216	0.00831216	0.00831216	0.00609573	0.00470931	0.00391087	0.00391087	0.00391087	0.00228265	0.00391087	0.00609573	0.00609573	0.00391087	0.00233387	0.00233387	0.00233387	0.00233387	0.00233387
25.875	0.00298196	0.00298196	0.00298196	0.00298196	0.00298196	0.00298196	0.00298196	0.00298196	0.00298196	0.00298196	0.00298196	0.00298196	0.00298196	0.00298196	0.00298196	0.00298196	0.00452643	0.00452643	0.00839965	0.00839965	0.00869941	0.00831216	0.00831216	0.00831216	0.00831216	0.00831216	0.00831216	0.00298196	0.00298196	0.00298196	0.00298196	0.00440586	0.000419293	0.00305164	0.00298196	0.00298196	0.00831216	0.00831216	0.00609573	0.00609573	0.00452643	0.00298196	0.00831216	0.00609573	0.00391087	0.00242354	0.00233387	0.00233387	0.00228265
25.7917	0.00298196	0.00298196	0.00298196	0.00298196	0.00298196	0.00298196	0.00298196	0.00298196	0.00298196	0.00298196	0.00298196	0.00298196	0.00298196	0.00298196	0.00298196	0.00298196	0.00298196	0.00298196	0.00298196	0.00298196	0.00298196	0.00298196	0.00298196	0.00298196	0.00298196	0.00831216	0.00831216	0.00831216	0.00831216	0.00298196	0.00454596	0.000142545	5.37917e-05	0.00609042	0.00298196	0.00298196	0.00298196	0.00298196	0.00298196	0.00298196	0.00298196	0.00298196	0.00452643	0.00298196	0.00609573	0.00609573	0.00391087	0.00391087	0.00609573
25.7083	0.00298196	0.00298196	0.00298196	0.00230682	0.00230682	0.00230682	0.00230682	0.00230682	0.00230682	0.00230682	0.00230682	0.00230682	0.00230682	0.00230682	0.00230682	0.00298196	0.00298196	0.00298196	0.00298196	0.00298196	0.00298196	0.00298196	0.00298196	0.00298196	0.00298196	0.00831216	0.00831216	0.00831216	0.00609573	0.00871381	0.00609573	0.000396529	0.000422509	0.00452643	0.00298196	0.00298196	0.00298196	0.00298196	0.00298196	0.00298196	0.00298196	0.00298196	0.00298196	0.00298196	0.00298196	0.00609573	0.00609573	0.00609573	0.00609573
25.625	0.00298196	0.00298196	0.00298196	0.00230682	0.00230682	0.00230682	0.00230682	0.00230682	0.00230682	0.00230682	0.00230682	0.00230682	0.00230682	0.00230682	0.00230682	0.00298196	0.00298196	0.00298196	0.00298196	0.00298196	0.00298196	0.00298196	0.00298196	0.00298196	0.00298196	0.00298196	0.00298196	0.00831216	0.00831216	0.00831216	0.00609573	0.00609573	0.00609573	0.00831216	0.00298196	0.00298196	0.00298196	0.00298196	0.00298196	0.00298196	0.00452643	0.00298196	0.00298196	0.00298196	0.00298196	0.00298196	0.00298196	0.00609573	0.00609573
25.5417	0.00298196	0.00298196	0.00298196	0.00230682	0.00230682	0.00230682	0.00230682	0.00230682	0.00230682	0.00230682	0.00230682	0.00230682	0.00230682	0.00230682	0.00230682	0.00298196	0.00298196	0.00298196	0.00298196	0.00298196	0.00298196	0.00298196	0.00298196	0.00298196	0.00298196	0.00298196	0.00298196	0.00298196	0.00298196	0.00298196	0.00298196	0.00831216	0.00831216	0.00609573	0.00831216	0.00298196	0.00298196	0.00298196	0.00298196	0.00298196	0.00298196	0.00298196	0.00298196	0.00298196	0.00298196	0.00609573	0.00609573	0.00831216	0.00609573
25.4583	0.00298196	0.00298196	0.00298196	0.00298196	0.00298196	0.00298196	0.00298196	0.00298196	0.00298196	0.00230682	0.00230682	0.00230682	0.00230682	0.00230682	0.00230682	0.00230682	0.00230682	0.00230682	0.00298196	0.00298196	0.00298196	0.00298196	0.00298196	0.00298196	0.00298196	0.00298196	0.00298196	0.00298196	0.00298196	0.00298196	0.00298196	0.00298196	0.00298196	0.00298196	0.00298196	0.00298196	0.00298196	0.00298196	0.00298196	0.00298196	0.00298196	0.00298196	0.00298196	0.00298196	0.00298196	0.00609573	0.00639722	0.00609573	0.00609573
25.375	0.00298196	0.00298196	0.00298196	0.00298196	0.00298196	0.00298196	0.00298196	0.00298196	0.00298196	0.00230682	0.00230682	0.00230682	0.00230682	0.00230682	0.00230682	0.00230682	0.00230682	0.00230682	0.00298196	0.00298196	0.00298196	0.00298196	0.00298196	0.00298196	0.00298196	0.00298196	0.00298196	0.00298196	0.00298196	0.00298196	0.00298196	0.00298196	0.00298196	0.00298196	0.00298196	0.00298196	0.00298196	0.00298196	0.00298196	0.00298196	0.00298196	0.00298196	0.00298196	0.00298196	0.00316251	0.00316251	0.00609573	0.00609573	0.00391087
25.2917	0.00298196	0.00298196	0.00298196	0.00298196	0.00298196	0.00298196	0.00298196	0.00298196	0.00298196	0.00230682	0.00230682	0.00230682	0.00230682	0.00230682	0.00230682	0.00230682	0.00230682	0.00230682	0.00298196	0.00298196	0.00298196	0.00298196	0.00298196	0.00298196	0.00298196	0.00298196	0.00298196	0.00298196	0.00298196	0.00298196	0.00298196	0.00298196	0.00298196	0.00298196	0.00298196	0.00298196	0.00298196	0.00298196	0.00298196	0.00298196	0.00298196	0.00298196	0.00298196	0.00298196	0.00298196	0.00316251	0.00298196	0.00609573	0.00609573
25.2083	0.00298196	0.00298196	0.00298196	0.00298196	0.00298196	0.00298196	0.00298196	0.00298196	0.00298196	0.00298196	0.00298196	0.00298196	0.00298196	0.00298196	0.00298196	0.00230682	0.00230682	0.00230682	0.00298196	0.00298196	0.00298196	0.00298196	0.00298196	0.00298196	0.00298196	0.00298196	0.00298196	0.00298196	0.00298196	0.00298196	0.00298196	0.00298196	0.00298196	0.00298196	0.00179129	0.00298196	0.00298196	0.00298196	0.00298196	0.00298196	0.00298196	0.00298196	0.00298196	0.00298196	0.00298196	0.00298196	0.00298196	0.00298196	0.00482618
25.125	0.00298196	0.00298196	0.00298196	0.00298196	0.00298196	0.00298196	0.00298196	0.00298196	0.00298196	0.00298196	0.00298196	0.00298196	0.00298196	0.00298196	0.00298196	0.00230682	0.00230682	0.00230682	0.00298196	0.00298196	0.00298196	0.00298196	0.00298196	0.00298196	0.00298196	0.00298196	0.00298196	0.00328172	0.00298196	0.00298196	0.00298196	0.00298196	0.00298196	0.00298196	0.00305164	0.00298196	0.00298196	0.00298196	0.00298196	0.00298196	0.00298196	0.00298196	0.00298196	0.00298196	0.00298196	0.00298196	0.00298196	0.00298196	0.00298196
25.0417	0.00298196	0.00298196	0.00298196	0.00298196	0.00298196	0.00298196	0.00298196	0.00298196	0.00298196	0.00298196	0.00298196	0.00298196	0.00298196	0.00298196	0.00298196	0.00230682	0.00230682	0.00230682	0.00298196	0.00298196	0.00298196	0.00298196	0.00298196	0.00298196	0.00298196	0.00298196	0.00298196	0.00298196	0.00298196	0.00298196	0.00298196	0.00298196	0.00298196	0.00298196	0.00298196	0.00298196	0.00298196	0.00298196	0.00298196	0.00298196	0.00298196	0.00298196	0.00298196	0.00298196	0.00298196	0.00298196	0.00298196	0.00298196	0.00298196
24.9583	0.00298196	0.00298196	0.00298196	0.00298196	0.00298196	0.00298196	0.00298196	0.00298196	0.00298196	0.00298196	0.00298196	0.00298196	0.00298196	0.00298196	0.00298196	0.00298196	0.00298196	0.00298196	0.00298196	0.00298196	0.00298196	0.00298196	0.00298196	0.00298196	0.00298196	0.00298196	0.00298196	0.00298196	0.00298196	0.00298196	0.00298196	0.00298196	0.00298196	0.00298196	0.00298196	0.00298196	0.00298196	0.00298196	0.00298196	0.00298196	0.00298196	0.00298196	0.00298196	0.00298196	0.00298196	0.00298196	0.00298196	0.00316251	0.00298196
24.875	0.00298196	0.00298196	0.00298196	0.00298196	0.00298196	0.00298196	0.00298196	0.00298196	0.00298196	0.00298196	0.00298196	0.00298196	0.00298196	0.00298196	0.00298196	0.00298196	0.00298196	0.00298196	0.00298196	0.00298196	0.00298196	0.00298196	0.00298196	0.00298196	0.00298196	0.00298196	0.00298196	0.00298196	0.00298196	0.00298196	0.00298196	0.00298196	0.00298196	0.00298196	0.00298196	0.00298196	0.00298196	0.00298196	0.00298196	0.00298196	0.00298196	0.00298196	0.00298196	0.00298196	0.00298196	0.00298196	0.00298196	0.00298196	0.00298196
24.7917	0.00298196	0.00298196	0.00298196	0.00298196	0.00298196	0.00298196	0.00298196	0.00298196	0.00298196	0.00298196	0.00298196	0.00298196	0.00298196	0.00298196	0.00298196	0.00298196	0.00298196	0.00298196	0.00298196	0.00298196	0.00298196	0.00298196	0.00298196	0.00298196	0.00298196	0.00349522	0.00316251	0.00298196	0.00316251	0.00298196	0.00298196	0.00298196	0.00298196	0.00298196	0.00298196	0.00298196	0.00298196	0.00298196	0.00298196	0.00298196	0.00298196	0.00298196	0.00298196	0.00298196	0.00298196	0.00298196	0.00298196	0.00298196	0.00298196
24.7083	0.00298196	0.00298196	0.00298196	0.00298196	0.00298196	0.00298196	0.00298196	0.00298196	0.00298196	0.00298196	0.00298196	0.00298196	0.00298196	0.00298196	0.00298196	0.00298196	0.00298196	0.00298196	0.00298196	0.00298196	0.00298196	0.00298196	0.00298196	0.00298196	0.00440586	0.00199	0.00440586	0.00298196	0.00298196	0.00298196	0.00298196	0.00298196	0.00298196	0.00298196	0.00298196	0.00298196	0.00298196	0.00298196	0.00298196	0.00452643	0.00298196	0.00298196	0.00298196	0.00452643	0.00298196	0.00298196	0.00298196	0.00298196	0.00298196
24.625	0.00298196	0.00298196	0.00298196	0.00298196	0.00298196	0.00298196	0.00298196	0.00298196	0.00298196	0.00298196	0.00298196	0.00298196	0.00298196	0.00298196	0.00298196	0.00298196	0.00298196	0.00298196	0.00298196	0.00298196	0.00298196	0.00298196	0.00298196	0.00298196	0.00316251	0.00760787	0.00459611	0.00298196	0.00298196	0.00298196	0.00298196	0.00298196	0.00298196	0.00298196	0.00298196	0.00298196	0.00298196	0.00298196	0.00298196	0.00298196	0.00298196	0.00298196	0.00298196	0.00298196	0.00298196	0.00452643	0.00298196	0.00298196	0.00298196
24.5417	0.00298196	0.00298196	0.00298196	0.00298196	0.00298196	0.00298196	0.00298196	0.00298196	0.00298196	0.00298196	0.00298196	0.00298196	0.00298196	0.00298196	0.00298196	0.00298196	0.00298196	0.00298196	0.00298196	0.00298196	0.00298196	0.00298196	0.00298196	0.00298196	0.00298196	0.00298196	0.00298196	0.00298196	0.00298196	0.00298196	0.00298196	0.00298196	0.00298196	0.00298196	0.00298196	0.00298196	0.00298196	0.00298196	0.00298196	0.00298196	0.00298196	0.00298196	0.00298196	0.00298196	0.00298196	0.00831216	0.00452643	0.00831216	0.00831216
24.4583	0.00298196	0.00298196	0.00298196	0.00298196	0.00298196	0.00298196	0.00298196	0.00298196	0.00298196	0.00298196	0.00298196	0.00298196	0.00298196	0.00298196	0.00298196	0.00298196	0.00298196	0.00298196	0.00298196	0.00298196	0.00298196	0.00298196	0.00298196	0.00298196	0.00298196	0.00298196	0.00298196	0.00298196	0.00298196	0.00298196	0.00298196	0.00298196	0.00298196	0.00298196	0.00298196	0.00298196	0.00298196	0.00298196	0.00298196	0.00338361	0.00298196	0.00831216	0.00831216	0.00831216	0.00831216	0.00609573	0.00609573	0.00609573	0.00619977
24.375	0.00298196	0.00298196	0.00298196	0.00298196	0.00298196	0.00298196	0.00298196	0.00298196	0.00298196	0.00298196	0.00298196	0.00298196	0.00298196	0.00298196	0.00298196	0.00298196	0.00298196	0.00298196	0.00298196	0.00298196	0.00298196	0.00298196	0.00298196	0.00298196	0.00298196	0.00298196	0.00298196	0.00298196	0.00298196	0.00298196	0.00298196	0.00298196	0.00298196	0.00298196	0.00298196	0.00298196	0.00298196	0.00298196	0.00298196	0.00298196	0.00831216	0.00831216	0.00609573	0.00609573	0.00609573	0.00609573	0.00609573	0.00609573	0.00619977
24.2917	0.00298196	0.00298196	0.00298196	0.00298196	0.00298196	0.00298196	0.00298196	0.00298196	0.00298196	0.00298196	0.00298196	0.00298196	0.00298196	0.00298196	0.00298196	0.00298196	0.00298196	0.00298196	0.00298196	0.00298196	0.00298196	0.00298196	0.00298196	0.00298196	0.00298196	0.00298196	0.00298196	0.00298196	0.00298196	0.00298196	0.00298196	0.00298196	0.00298196	0.00298196	0.00298196	0.00298196	0.00298196	0.00298196	0.00298196	0.00831216	0.00609573	0.00609573	0.00609573	0.00609573	0.00609573	0.00609573	0.00609573	0.00609573	0.00619977
24.2083	0.00298196	0.00298196	0.00298196	0.00298196	0.00298196	0.00298196	0.00298196	0.00298196	0.00298196	0.00298196	0.00298196	0.00298196	0.00298196	0.00298196	0.00298196	0.00298196	0.00298196	0.00298196	0.00298196	0.00298196	0.00298196	0.00298196	0.00298196	0.00298196	0.00298196	0.00298196	0.00298196	0.00298196	0.00298196	0.00298196	0.00298196	0.00298196	0.00298196	0.00298196	0.00298196	0.00298196	0.00298196	0.00298196	0.00831216	0.00831216	0.00609573	0.00609573	0.00609573	0.00609573	0.00609573	0.00609573	0.00609573	0.00609573	0.00609573
24.125	0.00298196	0.00298196	0.00298196	0.00298196	0.00298196	0.00298196	0.00298196	0.00298196	0.00298196	0.00298196	0.00298196	0.00298196	0.00298196	0.00298196	0.00298196	0.00298196	0.00298196	0.00298196	0.00298196	0.00298196	0.00298196	0.00298196	0.00298196	0.00298196	0.00298196	0.00298196	0.00298196	0.00298196	0.00298196	0.00298196	0.00298196	0.00298196	0.00298196	0.00298196	0.00298196	0.00298196	0.00298196	0.00831216	0.00831216	0.00831216	0.00831216	0.00831216	0.00609573	0.00609573	0.00609573	0.00609573	0.00609573	0.00609573	0.00609573
24.0417	0.00298196	0.00298196	0.00298196	0.00298196	0.00298196	0.00298196	0.00298196	0.00298196	0.00298196	0.00298196	0.00298196	0.00298196	0.00298196	0.00298196	0.00298196	0.00298196	0.00298196	0.00298196	0.00298196	0.00298196	0.00298196	0.00298196	0.00298196	0.00298196	0.00298196	0.00298196	0.00298196	0.00298196	0.00298196	0.00298196	0.00298196	0.00298196	0.00298196	0.00298196	0.00298196	0.00298196	0.00452643	0.00831216	0.00831216	0.00831216	0.00831216	0.00609573	0.00609573	0.00609573	0.00609573	0.00609573	0.00609573	0.00609573	0.00609573
23.9583	0.00298196	0.00298196	0.00298196	0.00298196	0.00298196	0.00298196	0.00298196	0.00298196	0.00298196	0.00298196	0.00298196	0.00298196	0.00298196	0.00298196	0.00298196	0.00298196	0.00298196	0.00298196	0.00298196	0.00298196	0.00298196	0.00298196	0.00298196	0.00298196	0.00238774	0.00238774	0.00238774	0.00298196	0.00298196	0.00298196	0.00298196	0.00298196	0.00298196	0.00298196	0.00298196	0.00298196	0.00298196	0.00452643	0.00452643	0.00839965	0.00839965	0.00839965	0.00618323	0.00618323	0.00618323	0.00619977	0.00619977	0.00649953	0.00619977
23.875	0.00298196	0.00298196	0.00298196	0.00298196	0.00298196	0.00298196	0.00298196	0.00298196	0.00298196	0.00298196	0.00298196	0.00298196	0.00298196	0.00298196	0.00298196	0.00298196	0.00298196	0.00298196	0.00298196	0.00298196	0.00298196	0.00298196	0.00298196	0.00298196	0.00238774	0.00238774	0.00238774	0.00298196	0.00298196	0.00298196	0.00298196	0.00298196	0.00298196	0.00298196	0.00298196	0.00298196	0.00298196	0.00298196	0.00298196	0.00839965	0.00839965	0.00839965	0.00839965	0.00618323	0.00618323	0.00619977	0.00626946	0.00750209	0.00619977
23.7917	0.00298196	0.00298196	0.00298196	0.00298196	0.00298196	0.00298196	0.00298196	0.00298196	0.00298196	0.00298196	0.00298196	0.00298196	0.00298196	0.00298196	0.00298196	0.00298196	0.00298196	0.00298196	0.00298196	0.00298196	0.00298196	0.00298196	0.00298196	0.00298196	0.00238774	0.00238774	0.00238774	0.00298196	0.00298196	0.00298196	0.00298196	0.00298196	0.00298196	0.00298196	0.00298196	0.00298196	0.00298196	0.00298196	0.00298196	0.00452643	0.00298196	0.00839965	0.00839965	0.00839965	0.00618323	0.00619977	0.00649953	0.00649953	0.00619977
23.7083	0.00298196	0.00298196	0.00298196	0.00298196	0.00298196	0.00298196	0.00298196	0.00298196	0.00298196	0.00298196	0.00298196	0.00298196	0.00298196	0.00298196	0.00298196	0.00298196	0.00298196	0.00298196	0.00298196	0.00298196	0.00298196	0.00230682	0.00230682	0.00230682	0.00230682	0.00230682	0.00230682	0.00238774	0.00238774	0.00238774	0.00238774	0.00238774	0.00238774	0.00298196	0.00298196	0.00298196	0.00298196	0.00298196	0.00298196	0.00298196	0.00298196	0.00298196	0.00452643	0.00831216	0.00831216	0.00849271	0.00619977	0.00619977	0.00649953
23.625	0.00298196	0.00298196	0.00452643	0.00452643	0.00452643	0.00298196	0.00298196	0.00452643	0.00298196	0.00298196	0.00298196	0.00298196	0.00298196	0.00298196	0.00298196	0.00298196	0.00298196	0.00298196	0.00298196	0.00298196	0.00298196	0.00230682	0.00230682	0.00230682	0.00230682	0.00230682	0.00230682	0.00238774	0.00238774	0.00238774	0.00238774	0.00780543	0.00780543	0.00298196	0.00298196	0.00298196	0.00298196	0.00298196	0.00298196	0.00298196	0.00298196	0.00298196	0.00298196	0.00452643	0.00831216	0.00831216	0.00831216	0.00831216	0.00838184
23.5417	0.00839965	0.00839965	0.00839965	0.00839965	0.00839965	0.00839965	0.00839965	0.00839965	0.00839965	0.00298196	0.00298196	0.00452643	0.00298196	0.00452643	0.00839965	0.00839965	0.00839965	0.00298196	0.00298196	0.00298196	0.00298196	0.00230682	0.00230682	0.00230682	0.00230682	0.00230682	0.00230682	0.00238774	0.00238774	0.00238774	0.00238774	0.00238774	0.00238774	0.00298196	0.00298196	0.00298196	0.00298196	0.00298196	0.00298196	0.00298196	0.00298196	0.00298196	0.00298196	0.00298196	0.00452643	0.00452643	0.00452643	0.00452643	0.00452643
23.4583	0.00298196	0.00452643	0.00452643	0.00839965	0.00839965	0.00839965	0.00839965	0.00839965	0.00839965	0.00839965	0.00839965	0.00839965	0.00839965	0.00839965	0.00839965	0.00772451	0.00550808	0.00772451	0.00772451	0.00772451	0.00772451	0.00772451	0.00230682	0.00230682	0.00230682	0.00230682	0.00230682	0.00230682	0.00230682	0.00230682	0.00238774	0.00238774	0.00238774	0.00238774	0.00238774	0.00238774	0.00238774	0.00238774	0.00238774	0.00238774	0.00238774	0.00238774	0.00298196	0.00328172	0.00298196	0.00298196	0.00298196	0.00298196	0.00298196
23.375	0.00452643	0.00298196	0.00452643	0.00839965	0.00839965	0.00839965	0.00839965	0.00839965	0.00452643	0.00298196	0.00298196	0.00298196	0.00298196	0.00298196	0.00839965	0.00772451	0.00772451	0.00772451	0.00772451	0.00550808	0.00772451	0.00772451	0.00772451	0.00772451	0.00772451	0.00385128	0.00230682	0.00230682	0.00230682	0.00230682	0.00238774	0.00238774	0.00238774	0.00238774	0.00238774	0.00238774	0.00238774	0.00238774	0.00238774	0.00238774	0.00238774	0.00238774	0.00298196	0.00482618	0.00298196	0.00298196	0.00298196	0.00298196	0.00298196
23.2917	0.00452643	0.00839965	0.00839965	0.00839965	0.00839965	0.00839965	0.00839965	0.00839965	0.00839965	0.00839965	0.00839965	0.00452643	0.00839965	0.00839965	0.00839965	0.00385128	0.00772451	0.00772451	0.00772451	0.00772451	0.00772451	0.00772451	0.00772451	0.00550808	0.00550808	0.00772451	0.00772451	0.00772451	0.00772451	0.00230682	0.00238774	0.00238774	0.00238774	0.00238774	0.00238774	0.00238774	0.00238774	0.00238774	0.00238774	0.00238774	0.00238774	0.00238774	0.00298196	0.00298196	0.00298196	0.00298196	0.00298196	0.00298196	0.00298196
23.2083	0.00839965	0.00839965	0.00839965	0.00839965	0.00839965	0.00839965	0.00839965	0.00839965	0.00839965	0.00839965	0.00839965	0.00839965	0.00839965	0.00839965	0.00839965	0.00839965	0.00839965	0.00839965	0.00839965	0.00839965	0.00839965	0.00839965	0.00839965	0.00839965	0.00772451	0.00550808	0.00550808	0.00550808	0.00772451	0.00772451	0.00772451	0.00772451	0.00230682	0.00238774	0.00238774	0.00238774	0.00238774	0.00238774	0.00238774	0.00238774	0.00238774	0.00238774	0.00298196	0.00316251	0.00298196	0.00298196	0.00298196	0.00298196	0.00298196
23.125	0.00268608	0.00268608	0.00268608	0.00268608	0.00268608	0.00268608	0.00268608	0.00839965	0.00839965	0.00839965	0.00839965	0.00839965	0.00839965	0.00839965	0.00839965	0.00839965	0.00839965	0.00839965	0.00618323	0.00839965	0.00839965	0.00839965	0.00839965	0.00839965	0.00772451	0.00772451	0.00772451	0.00772451	0.00772451	0.00550808	0.00550808	0.00772451	0.00772451	0.00780543	0.00238774	0.00238774	0.00238774	0.00238774	0.00238774	0.00238774	0.00780543	0.00238774	0.00298196	0.00298196	0.00298196	0.00298196	0.00298196	0.00298196	0.00298196
23.0417	0.00268608	0.00268608	0.00268608	0.00268608	0.00268608	0.00268608	0.00268608	0.00240407	0.00240407	0.00240407	0.00240407	0.00268608	0.00268608	0.00240407	0.00240407	0.00270723	0.00618323	0.00839965	0.00839965	0.00839965	0.00839965	0.00839965	0.00839965	0.00839965	0.00550808	0.00550808	0.00550808	0.00772451	0.00772451	0.00550808	0.00550808	0.00772451	0.00550808	0.00558901	0.00780543	0.00393221	0.00780543	0.00238774	0.00780543	0.00238774	0.00238774	0.00238774	0.00298196	0.00298196	0.00298196	0.00298196	0.00298196	0.00298196	0.00298196
22.9583	0.00270723	0.00240407	0.00268608	0.00268608	0.00268608	0.00268608	0.00240407	0.00240407	0.00240407	0.00240407	0.00240407	0.00240407	0.00240407	0.00240407	0.00240407	0.00270723	0.00240407	0.00240407	0.00240407	0.00240407	0.00839965	0.00618323	0.00618323	0.00839965	0.00839965	0.00618323	0.00618323	0.00772451	0.00772451	0.00550808	0.00772451	0.00772451	0.00550808	0.00772451	0.00772451	0.00772451	0.00780543	0.00558901	0.00780543	0.00238774	0.00238774	0.00238774	0.00238774	0.00558901	0.00780543	0.00298196	0.00298196	0.00298196	0.00298196
22.875	0.00240407	0.00240407	0.00285243	0.00285243	0.00268608	0.00268608	0.00268608	0.00336569	0.00336569	0.00336569	0.00336569	0.00492536	0.00336569	0.00240407	0.00240407	0.00240407	0.00240407	0.00240407	0.00240407	0.00240407	0.00240407	0.00240407	0.00240407	0.00240407	0.00618323	0.00618323	0.00839965	0.00772451	0.00772451	0.00550808	0.00550808	0.00550808	0.00772451	0.00772451	0.00772451	0.00772451	0.00780543	0.00558901	0.00558901	0.00780543	0.00558901	0.00780543	0.00238774	0.00393221	0.00393221	0.00831216	0.00452643	0.00298196	0.00298196
22.7917	0.00240407	0.00240407	0.00285243	0.00285243	0.00268608	0.00268608	0.00268608	0.00268608	0.00268608	0.00268608	0.00268608	0.00268608	0.00268608	0.00268608	0.00268608	0.00336569	0.00336569	0.00336569	0.00336569	0.00240407	0.00240407	0.00240407	0.00240407	0.00240407	0.00240407	0.00270723	0.00618323	0.00550808	0.00550808	0.00550808	0.00550808	0.00550808	0.00550808	0.00550808	0.00772451	0.00772451	0.00780543	0.00780543	0.00558901	0.00558901	0.00558901	0.00558901	0.00780543	0.00787512	0.00523452	0.00452643	0.00298196	0.00452643	0.00831216
22.7083	0.00218868	0.00188551	0.00188551	0.00216752	0.00233387	0.00216752	0.00268608	0.00268608	0.00268608	0.00268608	0.00268608	0.00268608	0.00268608	0.00268608	0.00268608	0.00268608	0.00268608	0.00268608	0.00268608	0.00268608	0.00336569	0.00336569	0.00240407	0.00240407	0.00270723	0.00270723	0.00270723	0.00270723	0.00336569	0.00618323	0.00550808	0.00550808	0.00550808	0.00550808	0.00550808	0.00772451	0.00772451	0.00385128	0.00772451	0.00558901	0.00780543	0.00558901	0.00839965	0.00618323	0.00618323	0.00831216	0.00298196	0.00452643	0.00298196
22.625	0.00218868	0.00188551	0.00188551	0.00188551	0.00216752	0.00216752	0.00268608	0.00268608	0.00268608	0.00268608	0.00268608	0.00268608	0.00268608	0.00268608	0.00268608	0.00268608	0.00268608	0.00268608	0.00268608	0.00268608	0.00268608	0.00240407	0.00268608	0.00336569	0.00336569	0.00270723	0.00270723	0.00270723	0.00240407	0.00270723	0.00203209	0.00203209	0.00550808	0.00550808	0.00550808	0.00772451	0.00550808	0.00772451	0.00772451	0.00393221	0.00780543	0.00780543	0.00839965	0.00618323	0.00618323	0.00609573	0.00609573	0.00609573	0.00452643
22.5417	0.00284713	0.00218868	0.00218868	0.00188551	0.00216752	0.00216752	0.00268608	0.00268608	0.00268608	0.00268608	0.00268608	0.00268608	0.00268608	0.00268608	0.00286663	0.00268608	0.00268608	0.00268608	0.00268608	0.00268608	0.00240407	0.00240407	0.00240407	0.00268608	0.00268608	0.00268608	0.00336569	0.00240407	0.00270723	0.00270723	0.00203209	0.00203209	0.00203209	0.00172893	0.00550808	0.00550808	0.00550808	0.00550808	0.00550808	0.00780543	0.00780543	0.00780543	0.00839965	0.00839965	0.00835091	0.00609573	0.00609573	0.00831216	0.00831216
22.4583	0.00331695	0.00336569	0.00336569	0.00284713	0.00284713	0.00188551	0.00215404	0.00311566	0.00243605	0.00216752	0.00216752	0.00233387	0.00268608	0.00268608	0.00285243	0.00268608	0.00268608	0.00268608	0.00268608	0.00240407	0.00268608	0.00268608	0.00240407	0.00240407	0.00268608	0.00268608	0.00268608	0.00268608	0.00336569	0.00336569	0.00270723	0.00270723	0.00270723	0.00240407	0.00240407	0.00618323	0.00550808	0.00772451	0.00772451	0.00550808	0.00550808	0.00550808	0.00550808	0.00772451	0.00772451	0.00772451	0.00772451	0.00550808	0.00618323
22.375	0.00336569	0.00336569	0.00336569	0.00284713	0.00284713	0.00284713	0.00311566	0.00311566	0.0024572	0.00248843	0.00188551	0.00188551	0.00285243	0.00285243	0.00285243	0.00268608	0.00268608	0.00268608	0.00268608	0.00268608	0.00268608	0.00268608	0.00240407	0.00240407	0.00268608	0.00268608	0.00268608	0.00268608	0.00240407	0.00240407	0.00336569	0.00336569	0.00336569	0.00240407	0.00240407	0.00285243	0.00201094	0.00550808	0.00550808	0.00772451	0.00772451	0.00550808	0.00550808	0.00550808	0.00772451	0.00772451	0.00772451	0.00550808	0.00618323
22.2917	0.00336569	0.00336569	0.00336569	0.00284713	0.00284713	0.00302768	0.00341541	0.00311566	0.00318534	0.00471037	0.00284713	0.00188551	0.00240407	0.00268608	0.00285243	0.00268608	0.00268608	0.00268608	0.00268608	0.00268608	0.00268608	0.00240407	0.00268608	0.00268608	0.00268608	0.00268608	0.00268608	0.00268608	0.00240407	0.00240407	0.00240407	0.00240407	0.00240407	0.00336569	0.00240407	0.00268608	0.00217729	0.00201094	0.00201094	0.00550808	0.00550808	0.00772451	0.00812616	0.00640582	0.00772451	0.00772451	0.00772451	0.00772451	0.00839965
22.2083	0.00255577	0.00311018	0.00311018	0.00284713	0.00218868	0.00314862	0.00340994	0.00311018	0.00306144	0.00466985	0.00311018	0.0022526	0.00284713	0.00198955	0.00227156	0.00243605	0.0026024	0.00435115	0.001045	0.00077117	0.00243605	0.00243605	0.00243605	0.00243605	0.00243605	0.00243605	0.00243605	0.00268608	0.00240407	0.00240407	0.00240407	0.00240407	0.00240407	0.00268608	0.00270723	0.00336569	0.00268608	0.00268608	0.00268608	0.00217729	0.00217729	0.00550808	0.00550808	0.00910253	0.00772451	0.00839965	0.00839965	0.00839965	0.00618323
22.125	0.00311018	0.00311018	0.00311018	0.00284713	0.00284713	0.00291682	0.00304701	0.00299805	0.00311018	0.00311018	0.00311018	0.00311018	0.00284713	0.00279839	0.00314689	0.00243605	0.00243605	0.00077117	0.00077117	0.00250573	0.00243605	0.00243605	0.00243605	0.00243605	0.00243605	0.00243605	0.00243605	0.00268608	0.00268608	0.00240407	0.00240407	0.00240407	0.00336569	0.00336569	0.00268608	0.00285243	0.00268608	0.00270723	0.00268608	0.00201094	0.00201094	0.00201094	0.00201094	0.00550808	0.00550808	0.00618323	0.00618323	0.00618323	0.00618323
22.0417	0.00311018	0.00311018	0.00311018	0.00284713	0.00278396	0.002735	0.00299805	0.00312685	0.00312685	0.00312685	0.00312685	0.00312685	0.002735	0.002735	0.00284713	0.00311566	0.00311566	0.00311566	0.00215404	0.0026024	0.00243605	0.00243605	0.00243605	0.00243605	0.00243605	0.00243605	0.00243605	0.00268608	0.00268608	0.00268608	0.00268608	0.00336569	0.00336569	0.00268608	0.00268608	0.00285243	0.00285243	0.00285243	0.00268608	0.00201094	0.00201094	0.00201094	0.00201094	0.00217729	0.00217729	0.00618323	0.00618323	0.00618323	0.00479681
21.9583	0.00152487	0.000299658	0.000723358	0.00193849	0.001637	0.001637	0.00170542	0.00152487	0.00152487	0.00152487	0.00343477	0.00182636	0.0028638	0.002735	0.002735	0.002735	0.002735	0.002735	0.00300352	0.00311566	0.00311566	0.00311566	0.0026024	0.00243605	0.00243605	0.00243605	0.00243605	0.00243605	0.00243605	0.00243605	0.00243605	0.00243605	0.00243605	0.00285243	0.00285243	0.00285243	0.00285243	0.00285243	0.00285243	0.00285243	0.00270723	0.00268608	0.00268608	0.00285243	0.00285243	0.00243605	0.00243605	0.00618323	0.00399837
21.875	0.000573492	0.000378947	0.000468966	0.00121796	0.00182636	0.00182463	0.00158826	0.001637	0.001637	0.00383254	0.00121796	0.00182636	0.0028638	0.0028638	0.0028638	0.002735	0.002735	0.002735	0.00300352	0.00300352	0.00300352	0.00300352	0.00311566	0.00215404	0.00215404	0.00243605	0.00243605	0.00243605	0.00243605	0.00243605	0.00243605	0.00243605	0.00243605	0.00285243	0.00285243	0.00285243	0.00285243	0.00285243	0.00285243	0.00285243	0.00285243	0.00285243	0.00270723	0.00285243	0.00268608	0.00243605	0.00243605	0.00243605	0.00311566
21.7917	0.000573492	0.000468966	0.000573492	0.00182636	0.00182636	0.00182636	0.00264571	0.00152487	0.00157383	0.00355211	0.0039187	0.00152487	0.0028638	0.0028638	0.0028638	0.0028638	0.0028638	0.002735	0.00300352	0.00300352	0.00300352	0.00300352	0.00300352	0.00300352	0.00311566	0.00311566	0.0024572	0.00311566	0.00243605	0.00243605	0.00243605	0.00243605	0.00243605	0.00285243	0.00285243	0.00285243	0.00285243	0.00285243	0.00285243	0.00285243	0.00285243	0.00285243	0.00285243	0.00285243	0.00270723	0.00243605	0.00243605	0.00243605	0.00311566
21.7083	0.00182636	0.00182636	0.00182463	0.00152487	0.00182463	0.00192652	0.00161847	0.00149754	0.00131699	0.00311018	0.00329954	0.00299805	0.002735	0.002735	0.00313665	0.00312685	0.00312685	0.00312685	0.002735	0.00303649	0.00385584	0.002735	0.00278396	0.00278396	0.00311566	0.00311566	0.00311566	0.00311566	0.0024572	0.00311566	0.00243605	0.00243605	0.00243605	0.0026024	0.0026024	0.0026024	0.0026024	0.0026024	0.0026024	0.0026024	0.0026024	0.0026024	0.0026024	0.0026024	0.0026024	0.0024572	0.00311566	0.00311566	0.00311566
21.625	0.00202085	0.00202085	0.00192652	0.00182636	0.00182636	0.00182636	0.00131699	0.00131699	0.00131699	0.00311018	0.00304701	0.00299805	0.002735	0.002735	0.00303649	0.00299805	0.00312685	0.00299805	0.0028638	0.002735	0.002735	0.002735	0.00278396	0.00278396	0.00311566	0.00311566	0.00311566	0.00300352	0.00311566	0.00311566	0.0024572	0.00311566	0.00243605	0.0026024	0.0026024	0.0026024	0.0026024	0.0026024	0.0026024	0.0026024	0.0026024	0.0026024	0.0026024	0.0026024	0.0026024	0.0026024	0.0026024	0.00311566	0.00311566
21.5417	0.00160156	0.00411319	0.00202085	0.00343477	0.00182636	0.00182636	0.00131699	0.00131699	0.00161674	0.00311018	0.00311018	0.00304701	0.00278396	0.002735	0.002735	0.00299805	0.00299805	0.00312685	0.0028638	0.0028638	0.002735	0.002735	0.002735	0.00504266	0.00237503	0.00311566	0.00311566	0.00311566	0.00311566	0.00311566	0.00311566	0.00311566	0.0024572	0.0026024	0.0026024	0.0026024	0.0026024	0.0026024	0.0026024	0.0026024	0.0026024	0.0026024	0.0026024	0.0026024	0.0026024	0.0026024	0.0026024	0.0026024	0.00243605
21.4583	-0.000181227	0.001369	0.00202085	0.00201912	0.00152487	0.00152487	0.00131699	0.00131699	0.00131699	0.001637	0.001637	0.001637	0.00299805	0.00299805	0.00299805	0.00170542	0.00165367	0.00182636	0.00263003	0.00128207	0.00539188	0.002735	0.002735	0.00138289	0.00531119	0.00300352	0.00305248	0.00300352	0.00300352	0.00300352	0.00278396	0.00284713	0.00284713	0.00188551	0.00233387	0.00233387	0.0026024	0.0026024	0.0026024	0.0026024	0.0026024	0.00437189	0.000669877	0.000456068	0.00270096	0.0026024	0.00215404	0.00215404	0.00243605
21.375	0.003595	0.00335344	0.00202853	0.00189992	0.00152487	0.00152487	0.00161847	0.00352484	0.00352484	0.00343477	0.001637	0.001637	0.00304701	0.00304701	0.00503645	0.000663524	0.00121796	0.00134676	0.00155591	0.00145138	0.00256313	0.002735	0.002735	0.002735	0.00300352	0.00311566	0.00305248	0.00300352	0.00300352	0.00311566	0.00278396	0.00278396	0.00284713	0.00284713	0.00216752	0.00233387	0.0026024	0.0026024	0.0024572	0.00243605	0.0026024	0.00273753	0.000774403	0.00265222	0.00253461	0.00215404	0.00243605	0.00243605	0.00215404
21.2917	0.003595	0.00353899	1.33175e-05	-9.12081e-05	0.000156825	0.000650723	0.00118055	0.000277683	0.000961315	0.000671143	0.00115685	0.00319668	0.00311018	0.00311018	0.00306144	0.00103512	0.0039187	0.00182636	0.00269193	0.00168471	0.00269114	0.002735	0.002735	0.002735	0.00300352	0.00311566	0.00300352	0.00305248	0.00300352	0.00300352	0.00284713	0.00284713	0.00278396	0.00284713	0.00284713	0.00284713	0.00311566	0.00311566	0.00311566	0.00311566	0.00311566	0.00243605	0.00311018	0.00253461	0.00253461	0.00243605	0.00215404	0.00215404	0.00243605
21.2083	0.00426395	0.00382821	0.00426395	0.00382821	0.00384958	0.00199995	0.00172453	0.00128879	0.00167776	0.00118055	0.000597766	0.000573492	0.000699224	0.00219974	0.00325806	0.00346594	0.00346594	0.00182636	0.00356327	0.000483061	0.000597766	0.00182636	0.00152487	0.00152487	0.00300352	0.00305248	0.00300352	0.00128207	0.00200039	0.00284713	0.00278396	0.00284713	0.00278396	0.00284713	0.00284713	0.00284713	0.00284713	0.00284713	0.00284713	0.00284713	0.00284713	0.00284713	0.0024572	0.0024572	0.00311566	0.00215404	0.00243605	0.00215404	0.00188551
21.125	0.00440241	0.00421718	0.00444247	0.004547	0.00421718	0.00128879	0.00167776	0.00170244	0.0011012	0.000650723	0.000702292	0.000702292	0.00362465	0.00161847	0.00371081	0.00182636	0.00193849	0.00197548	0.00182636	0.00121875	0.000428458	0.00182636	0.00152487	0.00152487	0.00300352	0.00300352	0.00305248	0.00308544	0.002735	0.00278396	0.00278396	0.00284713	0.00278396	0.00284713	0.00284713	0.00284713	0.00284713	0.002735	0.0028638	0.00284713	0.00284713	0.00284713	0.00311566	0.00311566	0.00306691	0.00388317	0.00215404	0.00311566	0.00188551
21.0417	0.0049995	0.0016266	0.00425201	0.00473594	0.00239557	0.00149859	0.000752355	0.00174662	0.003163	0.00195516	0.00182463	0.00157383	0.00136595	0.00136595	0.00131699	0.00152487	0.001637	0.001637	0.00152487	0.00152487	0.00152487	0.00152487	0.00165367	0.00165367	0.00300352	0.00300352	0.00300352	0.002735	0.002735	0.00278396	0.002735	0.002735	0.002735	0.00284713	0.00284713	0.00284713	0.00284713	0.002735	0.0028638	0.002735	0.002735	0.00284713	0.00311566	0.00341541	0.00145113	0.00117656	0.000940478	0.00306691	0.00188551
20.9583	0.0025565	0.00175392	0.00168054	0.00174624	0.00174624	0.00168054	0.00162634	0.00144579	0.00144579	0.00144579	0.00144579	0.00131699	0.00157383	0.00152487	0.00152487	0.001637	0.001637	0.001637	0.00329954	0.00329954	0.00299805	0.002735	0.002735	0.002735	0.00182636	0.00182463	0.00152487	0.002735	0.002735	0.00278396	0.00278396	0.00278396	0.002735	0.00284713	0.00284713	0.00284713	0.002735	0.0028638	0.0028638	0.0028638	0.0028638	0.0028638	0.00152487	0.00346594	-5.16971e-05	0.000930717	0.00145138	0.00229272	0.00198955
20.875	0.00384626	0.00375242	0.00107673	0.00100983	0.00168054	0.0017807	0.00174727	0.00181124	0.00181297	0.00174727	0.00131699	0.00131699	0.00175438	0.00182463	0.0039187	0.000851371	0.000851371	0.000723358	0.00128207	0.00155591	0.00219654	0.00303649	0.002735	0.0028638	0.00170542	0.00182636	0.00152487	0.002735	0.002735	0.002735	0.002735	0.00278396	0.002735	0.00284713	0.00284713	0.002735	0.002735	0.0028638	0.0028638	0.0028638	0.00316529	0.0028638	0.00165367	0.00182636	0.000428458	0.00242888	0.00284713	0.00284713	0.00229272
20.7917	0.00114552	0.00114552	0.000708934	0.000604409	0.00335465	0.00174624	0.00335569	0.00256663	0.00114347	0.000702292	0.000573492	0.000573492	0.00121796	0.000299658	0.000573492	0.000573492	0.000299658	0.0039187	0.00306144	0.00493912	0.00502529	0.0044068	0.00303649	0.00303476	0.00152487	0.00170542	0.00264571	0.00236698	0.00155591	0.00242809	0.002735	0.002735	0.002735	0.00284713	0.00278396	0.0028638	0.002735	0.0028638	0.0028638	0.0028638	0.0028638	0.00304435	0.000428458	0.000428458	0.00202085	0.0028638	0.00284713	0.00284713	0.00284713
20.7083	0.00181606	0.000945261	0.000671427	0.00096993	0.00263027	0.00151169	0.00249578	0.00255689	0.00250226	0.00167389	0.00167529	0.00227947	0.00141087	0.00168471	0.00141087	0.00113888	0.00335538	0.00131699	0.00131699	0.00131699	0.00138038	0.00219654	0.00219654	0.00530572	0.00342834	0.00312685	0.00299805	0.00503645	0.00263003	0.00539188	0.00131699	0.000882067	0.000299658	0.00278396	0.002735	0.0028638	0.002735	0.002735	0.0028638	0.00312685	0.00312685	0.00312685	0.00242888	0.0017504	0.00175808	0.00147657	0.00385584	0.00284713	0.00284713
20.625	0.00453397	0.00374729	0.00171153	0.00157424	0.00271805	0.00165356	0.00175808	0.00250226	0.00138096	0.00142586	0.00151588	0.00210645	0.00289332	0.00281994	0.0025083	0.00352484	0.00161847	0.00149754	0.00131699	0.00131699	0.00138038	0.00155591	0.00155591	0.00539188	0.00299805	0.00299805	0.00312685	0.00299805	0.00299805	0.00299805	0.00131699	0.000573492	0.000573492	0.002735	0.0028638	0.0028638	0.002735	0.0028638	0.0028638	0.00312685	0.00312685	0.00312685	0.00141087	0.00160549	0.000165294	0.0012059	0.000996415	0.00138289	0.00284713
20.5417	0.00425096	0.00413625	0.00181606	0.00180681	0.000822713	0.00146025	0.00138096	0.00263027	0.00263027	0.00210892	0.00335949	0.00319383	0.00282453	0.00552068	0.00490795	0.00137237	0.00161847	0.00149754	0.0016657	0.00160967	0.00334422	0.00226344	0.00128207	0.00329954	0.00304701	0.00299805	0.00299805	0.00299805	0.00299805	0.00299805	0.00131699	0.00101008	0.00161847	0.002735	0.0028638	0.0028638	0.0028638	0.00293718	0.00317639	0.00320023	0.00343944	0.00526223	0.00143556	0.00210239	0.000165294	0.00087646	0.00100409	0.00525763	0.002735
20.4583	0.00437759	0.00329059	0.00195029	0.00223331	0.00124376	0.000801186	0.00138096	0.0049022	0.00303649	0.00218826	0.00155174	0.0023711	0.00101008	0.00362465	0.00335538	0.00155521	0.00161674	0.0015464	0.00155521	0.00328096	0.000515476	0.00355211	0.00264571	0.00152487	0.00299805	0.00299805	0.00299805	0.00299805	0.00299805	0.00312685	0.00152487	0.00182463	0.00152487	0.00311018	0.00299805	0.00312685	0.0028638	0.0029295	0.0029295	0.00293718	0.00317639	0.00317639	0.000398548	0.000832958	0.00419774	0.00376544	0.00195516	0.00165367	0.0028638
20.375	0.00250226	0.005331	0.005331	0.00263027	0.00163314	0.0016548	0.00263027	0.0046449	0.00303649	0.00155174	0.00155174	0.00155174	0.00161847	0.00166743	0.00172888	0.00161847	0.00155521	0.00161847	0.00237457	0.00352797	0.00138038	0.00170542	0.00152487	0.00157383	0.00299805	0.00299805	0.00299805	0.00312685	0.00312685	0.00299805	0.00152487	0.00152487	0.00152487	0.00351183	0.00317987	0.00311018	0.0028638	0.0028638	0.0028638	0.00304435	0.00250226	0.00323866	0.00172705	0.00165367	0.00165367	0.00165367	0.00165367	0.00165367	0.0028638
20.2917	0.00207584	0.00263027	0.00517146	0.00255689	0.00263027	0.00250226	0.00525763	0.00512883	0.00303649	0.0013689	0.00218826	0.00316015	0.00142912	0.00161674	0.0016657	0.00161847	0.00161847	0.00161847	0.00161847	0.00161847	0.00142912	0.001637	0.00157383	0.00157383	0.00299805	0.00299805	0.0033997	0.00539188	0.00329954	0.00312685	0.00152487	0.00152487	0.00264571	0.00226344	0.00135815	0.00466985	0.002735	0.0028638	0.0028638	0.00525763	0.00256916	0.00323866	0.00172705	0.00165367	0.00172705	0.00171937	0.00165367	0.00152487	0.0028638
20.2083	0.000995731	0.00175072	0.00256916	0.00523716	0.00532332	0.00517146	0.00552615	0.00491342	0.00521451	0.00476001	0.00494598	0.00230008	0.00512883	0.00303649	0.00303649	0.00291555	0.00303649	0.00303649	0.00161847	0.00149754	0.00142912	0.00142912	0.00138038	0.00131699	0.001637	0.00193676	0.00121796	0.00256313	0.00503645	0.00329954	0.00299805	0.00299805	0.00329954	0.00193849	0.00319668	0.001637	0.00311018	0.00311018	0.00312685	0.00312685	0.00312685	0.00312685	0.00312685	0.00312685	0.00320023	0.00293718	0.0028638	0.002735	0.0028638
20.125	0.000995731	0.00164991	0.00148425	0.00256148	0.00517146	0.00398464	0.00330501	0.00504192	0.00274162	0.00236698	0.00242888	0.00168471	0.00168471	0.00517146	0.00517146	0.00512883	0.00504266	0.00242809	0.00371081	0.00161847	0.00160967	0.00172888	0.00161847	0.00161847	0.00182636	0.00182636	0.00121796	0.00530572	0.00299805	0.00312685	0.00299805	0.00299805	0.00299805	0.001637	0.00158826	0.00193676	0.00311018	0.00311018	0.00299805	0.00312685	0.00312685	0.00312685	0.00312685	0.00312685	0.00312685	0.00293718	0.002735	0.002735	0.002735
20.0417	0.000995731	0.00190697	0.00164991	0.00148425	0.00249578	0.00512883	0.00531119	0.00531119	0.00185121	0.00141087	0.00175808	0.00171243	0.00190697	0.00163314	0.00157739	0.00236698	0.00230008	0.00128207	0.000643489	0.00138038	0.00149881	0.00149881	0.00155521	0.00101008	0.00115685	0.00182636	0.0039187	0.00411889	0.00299805	0.00312685	0.00503675	0.00329954	0.00299805	0.00152487	0.00108995	0.000851371	0.00317987	0.00311018	0.00304701	0.00312685	0.00312685	0.00312685	0.00312685	0.0033074	0.00312685	0.0028638	0.002735	0.002735	0.002735
19.9583	0.000995731	0.000995731	0.00190697	0.00175808	0.00141087	0.00255689	0.00242888	0.00262259	0.00256916	0.00164991	0.00172678	0.00190697	0.00190697	0.00164991	0.00151169	0.00249578	0.00242809	0.00230008	0.00504266	0.00242809	0.00476224	0.00298879	0.00237457	0.000428458	0.00158018	0.00141087	0.00141087	0.000299658	0.00383254	0.000428458	0.00146547	0.00146547	0.00128207	0.00396134	0.000573492	0.000573492	0.00476224	0.00284713	0.00284713	0.0028638	0.00316529	0.0028638	0.0028638	0.0028638	0.0028638	0.0028638	0.002735	0.002735	0.002735
19.875	0.000995731	0.000995731	0.000891206	0.00138611	0.00148425	0.00242888	0.00249578	0.00249458	0.00263027	0.00158506	0.00164991	0.00190697	0.00190697	0.00148425	0.00168471	0.00249578	0.00512883	0.00512883	0.00504266	0.00138289	0.0020615	0.00352797	0.00362465	0.000702292	0.00164588	0.00147657	0.00151169	0.000663524	0.00396134	0.000792324	0.00143489	0.00176835	0.00141087	0.0039187	0.000299658	0.000723358	0.00284713	0.00284713	0.00279839	0.0047734	0.00303649	0.0028638	0.0028638	0.0028638	0.0028638	0.0028638	0.0028638	0.0028638	0.0028638
19.7917	0.000891206	0.0016473	0.000801186	0.000801186	0.00155027	0.00175808	0.00168471	0.00242888	0.00262259	0.00255689	0.00164991	0.00192374	0.00175808	0.00148425	0.00168471	0.00242809	0.00361775	0.00361775	0.00303649	0.0047734	0.0044068	0.00137237	0.00155521	0.00101087	0.00517146	0.00525763	0.00385584	0.00182636	0.00165367	0.00195516	0.00141087	0.00141087	0.00316529	0.00165367	0.00152487	0.001637	0.00284713	0.00314862	0.0020615	0.00291682	0.00284713	0.002735	0.0028638	0.0028638	0.0028638	0.0028638	0.0028638	0.00504266	0.00158018
19.7083	0.00172453	0.00128879	0.000831644	0.00110185	0.00110185	0.00201309	0.00175808	0.00175808	0.00148425	0.00517146	0.00255689	0.00188913	0.00148425	0.00141087	0.00141087	0.00242888	0.00476224	0.00457626	0.00303649	0.0047734	0.00476224	0.0044068	0.00308544	0.00303649	0.00155521	0.00316362	0.00237457	0.00174727	0.00250337	0.00168401	0.00161847	0.00155521	0.00144579	0.00312685	0.00299805	0.00311018	0.00284713	0.00284713	0.00284713	0.00311018	0.00311018	0.00311018	0.0039187	0.000468966	0.0040475	0.00312685	0.00312685	0.00128207	0.00136646
19.625	0.000921663	0.000831644	0.000752355	0.00157424	0.00173925	0.00173925	0.00200061	0.00190697	0.00148425	0.00504266	0.00523716	0.00249458	0.00249458	0.00242888	0.00242888	0.00249578	0.00236698	0.00236698	0.00242809	0.00512883	0.00512883	0.00476224	0.00200039	0.00128207	0.00356139	0.00155521	0.00155348	0.00107562	0.000365194	0.00377635	0.00125372	0.00138252	0.00138252	0.00299805	0.00299805	0.00299805	0.00278396	0.00278396	0.00284713	0.00311018	0.00311018	0.00311018	0.00108995	0.000468966	0.00103512	0.00299805	0.00299805	0.00311018	0.00141087
19.5417	0.0024266	0.00141142	0.00167281	0.00173925	0.00218196	0.000907303	0.00146025	0.00190697	0.00250226	0.00523716	0.00517146	0.00517146	0.00517146	0.00255689	0.00249578	0.00147657	0.00147657	0.00155591	0.00128207	0.00504266	0.00385584	0.00236698	0.00149016	0.00170265	0.000510227	0.00125372	0.00155521	0.000236394	0.000365194	0.00168401	0.00138252	0.00138252	0.00125372	0.00299805	0.00299805	0.00329781	0.002735	0.002735	0.00284713	0.00311018	0.00232455	0.00219654	0.00195516	0.00373272	0.001637	0.00311018	0.00311018	0.00311018	0.00284713
19.4583	0.00242888	0.00190697	0.000891206	0.00102619	0.000921663	0.000831644	0.00117583	0.00234596	0.00213272	0.0017504	0.00517146	0.00255689	0.00262259	0.00517146	0.00242888	0.00141087	0.0017504	0.00168471	0.00218414	0.00512883	0.00324878	0.000452211	0.000315683	0.000444483	0.00356139	0.00136586	0.00166561	0.0035	0.00337151	0.0014616	0.00304701	0.00299805	0.00299805	0.00299805	0.00299805	0.00299805	0.002735	0.002735	0.00284713	0.00334422	0.00058238	0.00138038	0.00304701	0.00311018	0.00311018	0.00311018	0.00311018	0.00311018	0.00138038
19.375	0.00523716	0.000801186	0.000165294	0.000195752	0.000831644	0.000921663	0.00126585	0.00137037	0.00208707	0.00197132	0.00249458	0.00255689	0.00249578	0.00255689	0.00255689	0.00249578	0.00151169	0.00255689	0.00476001	0.00485982	0.003673	0.00131711	0.0031948	0.00346471	0.00176751	0.00166561	0.00166561	0.00157374	0.00157374	0.00157374	0.00304701	0.00299805	0.00312685	0.00299805	0.00299805	0.00299805	0.002735	0.00278396	0.00284713	0.00298879	0.00142912	0.00142912	0.00311018	0.00311018	0.00311018	0.00311018	0.00311018	0.00306144	0.00183077
19.2917	0.00532332	0.000891206	0.0012858	0.00199995	0.000921663	0.000921663	0.00137037	0.00137037	0.00234306	0.00165356	0.00242888	0.00242809	0.00230008	0.00211724	0.00242809	0.00242888	0.00249578	0.00255689	0.00525763	0.00128207	0.00242809	0.00137237	0.00237457	0.00148323	0.00155521	0.00131711	0.00143554	0.00157374	0.00187349	0.00157374	0.00311018	0.00299805	0.00312685	0.00299805	0.00299805	0.00299805	0.002735	0.00278396	0.00284713	0.00142912	0.00142912	0.00142912	0.00311018	0.00311018	0.00304701	0.00311018	0.00311018	0.00263003	0.00334422
19.2083	0.00525763	0.000891206	0.00125833	0.00259417	0.00151588	0.0016204	0.000995731	0.00190697	0.00172678	0.00262259	0.00242809	0.00236698	0.00230008	0.00236698	0.00249578	0.00250226	0.00248548	0.0018329	0.00250226	0.00168471	0.00128207	0.00476001	0.00476001	0.003673	0.00239961	0.00385543	0.001525	0.001525	0.00340268	0.000726998	0.00226344	0.00128207	0.00256313	0.00230008	0.00236698	0.00128207	0.00128207	0.00520903	0.00329954	0.00158826	0.00164342	0.001525	0.000236394	0.000726998	0.00197539	0.00314689	0.0044068	0.00504266	0.00182636
19.125	0.00525763	0.00248548	0.000995731	0.00142586	0.00151588	0.00151588	0.0016548	0.00163314	0.00262259	0.00517146	0.00230008	0.00128207	0.0010163	0.00230008	0.00242888	0.00250226	0.00282416	0.00282416	0.00513647	0.00158506	0.00168471	0.00141087	0.00230008	0.00504266	0.0011547	0.0011547	0.00239961	0.00313341	0.000660093	0.000236394	0.00269114	0.00128207	0.00164594	0.00504266	0.00242809	0.00236698	0.00155591	0.00128207	0.0025083	0.00364969	0.00264571	0.00258245	0.000236394	0.00102668	0.001637	0.00302768	0.00361775	0.00303649	0.00182463
19.0417	0.0020615	0.00525763	0.00263027	0.00134657	0.00151588	0.00140117	0.00155027	0.00163314	0.00148425	0.00147657	0.00128207	0.00128207	0.00138289	0.00249578	0.00242888	0.00151699	0.00267528	0.00284094	0.00278237	0.00288692	0.00156354	0.00156354	0.00141087	0.00230008	0.000236394	0.00102668	0.00258245	0.001525	0.00340268	0.00367259	0.00299805	0.00329954	0.00299805	0.002735	0.00284713	0.00284713	0.00341167	0.0038808	0.00502529	0.00170669	0.00175438	0.00182636	0.00182636	0.00193676	0.00193676	0.00324878	0.00279839	0.00291682	0.00158826
18.9583	0.00467607	0.00512883	0.00141087	0.00166359	0.00168525	0.000921663	0.000921663	0.00102619	0.000921663	0.00200177	0.00178854	0.00171516	0.00205935	0.00185889	0.0027631	0.000438571	0.00129577	0.00129577	0.00135687	0.00170064	0.000666748	0.0017292	0.00275883	0.00530572	0.000763973	0.00346471	0.00364755	0.00346157	0.00213647	0.00298078	0.00131711	0.00213647	0.00170433	0.00141649	0.00285879	0.00125038	0.00131711	0.00292553	0.000586301	0.000586301	0.001525	0.00176309	0.00170669	0.000790262	0.000822405	0.00234435	0.001525	0.001525	0.00158826
18.875	0.00242809	0.00141087	0.0017504	0.00158073	0.000921663	0.000921663	0.000921663	0.000831644	0.000195752	0.000806958	0.000921663	0.000921663	0.00126585	0.00126585	0.00137037	0.000504592	0.000756767	0.000861292	0.00115548	0.00389807	0.00129577	0.00283221	0.00543452	0.00530572	0.00337855	0.00328096	0.00364755	0.00346471	0.00298078	0.00364755	0.00364755	0.00329212	0.00292553	0.00339797	0.00291405	0.00125038	0.00328096	0.0032291	0.000586301	0.000586301	0.00158826	0.00158826	0.00158826	0.000649566	0.000405702	0.000788107	0.00340268	0.00240762	0.001525
18.7917	0.00512883	0.00168471	0.00124376	0.000806958	0.00104413	0.000831644	0.000921663	0.000921663	0.000806958	0.000831644	0.000921663	0.000806958	0.00115114	0.00115114	0.000539935	-0.000169218	-0.000880384	-0.000244492	0.000438571	0.000729059	0.00122239	0.00281994	0.00177474	0.00141087	0.000885707	0.00356139	0.00364755	0.00364755	0.00364755	0.00346157	0.00346157	0.00346157	0.00346471	0.00302825	0.00285879	0.00285879	0.00309498	0.00292553	0.00143554	0.00181205	0.00164342	0.00240762	0.00170669	0.000299658	0.000548759	0.000534502	0.000788107	0.00313341	0.00389807
18.7083	0.00552615	0.00195203	0.00137037	0.00128462	0.00119838	0.000868944	0.00105965	0.00105965	0.00193045	0.000831644	0.000831644	0.00027565	0.00151679	0.00214293	0.00222796	0.00131625	0.000195752	0.000831644	0.00190697	0.0017504	0.00249578	0.0011547	0.000639027	0.000639027	0.00115548	0.00376927	0.00385543	0.00364755	0.00377635	0.00377635	0.00377635	0.00364755	0.00346471	0.00316362	0.00309498	0.00337855	0.00313341	0.00187522	0.00157374	0.00284713	0.00284713	0.00284713	0.00284713	0.00255689	0.00205843	0.00207584	0.00517146	0.0047737	0.0013492
18.625	0.0026974	0.00213272	0.00117583	0.000868944	0.00373781	0.00340837	0.00405622	0.00416681	0.00214293	0.00172453	0.00172453	0.0039388	0.00195253	0.00190576	0.00190576	0.00167776	0.000806958	0.000921663	0.0016548	0.00147657	0.00249578	0.00115548	0.000365194	0.00389807	0.00389807	0.0011547	0.000729059	0.00038921	-0.00022132	0.000712404	0.00346157	0.000946816	0.00337855	0.00310928	0.0031948	0.0031948	0.00234435	0.001525	0.001525	0.00284713	0.00284713	0.00284713	0.0047737	0.00111228	0.000995731	0.000995731	0.00158506	0.00270714	0.00135687
18.5417	0.0026974	0.00165623	0.00204663	0.000868944	0.00373781	0.00373781	0.00523331	0.00506082	0.00520741	0.00232939	0.0047472	0.00232939	0.00460254	0.00190576	0.00193045	0.00170244	0.00170244	0.000921663	0.000995731	0.00216296	0.00164991	0.000430892	0.000729059	0.000704726	0.000704726	0.000704726	0.00129577	0.000666748	0.000898051	0.00102098	0.00364755	0.000946816	0.000818802	0.00346471	0.00219173	0.00377635	0.00348884	0.000726998	0.000510227	0.00467607	0.002735	0.00146025	0.00125833	0.00450892	0.0039583	0.00437195	0.00186653	0.00096993	0.000959915
18.4583	0.00238276	0.00159578	0.00229666	0.00151679	0.00476739	0.00509682	0.00373781	0.00340837	0.00362959	0.00405622	0.00449196	0.00444519	0.00151679	0.00195253	0.00217988	0.00170244	0.00167776	0.00167776	0.00193045	0.00105965	0.00105965	0.00102619	0.00168037	0.00178854	0.00160309	0.00195014	0.00158267	0.00338804	0.00334272	0.00314882	0.00122239	0.00115548	0.0012835	0.00151169	0.0047737	0.00256148	0.00270052	0.00151588	0.00227197	0.000831644	0.00167776	0.00464997	0.00374729	0.00453397	0.0042968	0.00446197	0.00446197	0.00186653	0.00294066
18.375	0.00238276	0.00210892	0.0016204	0.00212499	0.00193045	0.00476739	0.00340837	0.00382405	0.00126254	0.00202047	0.00212499	0.00193045	0.00195253	0.00151679	0.0018018	0.00170244	0.00167776	0.00027565	0.00222796	0.0025574	0.00222796	0.00063149	0.00102619	0.00102619	0.000840735	0.000840735	0.000840735	0.00151588	0.00227947	0.00253164	0.000861292	0.000878064	0.000954935	0.00155027	0.0016548	0.000995731	0.00238668	0.00485817	0.0051336	0.00453938	0.00437454	0.00421718	0.00435549	0.00486855	0.00451603	0.0052577	0.00434352	0.00169351	0.00424271
18.2917	0.00210892	0.00307545	0.00307545	0.00228805	0.00098036	0.00193045	0.000868944	0.00123785	0.00145708	0.00125419	0.00125419	0.00125419	0.00111486	0.00222796	0.00214293	0.00170244	0.00167776	0.00157379	0.00416681	0.00222796	0.00416681	0.00128879	0.000806958	0.000831644	0.000840735	0.000750716	0.00072603	0.00140117	0.00151588	0.0024912	-0.000154472	-0.000154472	-0.000154472	0.000995731	0.000995731	0.00437195	0.00442243	0.00458297	0.00501871	0.00437772	0.00449243	0.00459696	0.00451603	0.00451603	0.00446607	0.0015927	0.0015927	0.00424271	0.0045665
18.2083	0.00242888	0.00242888	0.00242888	0.00255689	0.00263027	0.000995731	0.00167776	0.00167776	0.00102619	0.00163314	0.0016548	0.000995731	0.00111486	0.00222796	0.00151679	0.00151679	0.00195253	0.00193045	0.00193045	0.00193045	0.00193045	0.00167776	0.000806958	0.00170244	0.000921663	0.000831644	0.000702994	0.00063149	0.000831644	0.00102619	0.00171153	0.000840735	0.00181606	0.00224117	0.00224117	0.00478666	0.00430143	0.00430143	0.00446197	0.00483661	0.00474659	0.00483661	0.00449243	0.00449243	0.00459696	0.00489118	0.00461735	0.00494114	0.00463042
18.125	0.00255689	0.00230008	0.00230008	0.00504266	0.00517146	0.00524484	0.00102619	0.000921663	0.00253784	0.00250226	0.00192374	0.000995731	0.00190576	0.00151679	0.00418817	0.00153816	0.00195253	0.00125419	0.00105965	0.00105965	0.00122957	0.00179246	0.000911542	0.000921663	0.000921663	0.000831644	0.00104413	0.000195752	0.000806958	0.00102619	0.000840735	0.00072603	0.000840735	0.00224117	0.00137037	0.00137037	0.0015927	0.00186653	0.00440596	0.00483661	0.00474659	0.00474659	0.0044245	0.00398876	0.00437772	0.00483661	0.00494114	0.00494114	0.00460573
18.0417	0.00512883	0.00242809	0.00242809	0.00504266	0.00512883	0.0047737	0.0051615	0.0019542	0.0024266	0.00523716	0.00249578	0.00256916	0.00098036	0.00185116	0.00202047	0.00190576	0.00122957	0.00125419	0.00127214	0.00103496	0.00125419	0.00102619	0.00102619	0.00102619	0.00102619	0.000921663	0.000911542	0.000195752	0.000195752	0.000921663	0.000840735	0.000550562	0.000750716	0.00126585	0.00137037	0.00137037	0.000995731	0.00124376	0.00451654	0.00483661	0.00483661	0.00472191	0.00469992	0.00502936	0.00398876	0.00474659	0.00483661	0.00483661	0.0046525
17.9583	0.00109359	0.0011547	0.0011547	0.000946816	0.00356139	0.00356139	0.00377635	0.00377635	0.00359037	0.00377635	0.00375589	0.00377635	0.0010133	0.00108788	0.000220981	-0.00032378	-0.00032378	-0.00032378	0.0016204	0.0016204	0.0016204	0.0016548	0.00216296	0.00216296	0.00202944	0.00137037	0.00137037	0.00102619	0.000921663	0.000921663	0.00126585	0.00115114	0.00126585	0.00145027	0.00137037	0.00137037	0.000995731	0.00124376	0.00186653	0.00463042	0.0046525	0.00492793	0.00603932	0.00603932	0.00603932	0.00437772	0.00440241	0.0044245	0.00506277
17.875	0.000236394	0.00122239	0.00115548	0.000947602	0.000946816	0.00356139	0.000946816	0.00377635	0.00168401	0.00237457	0.00359037	0.00364755	0.00369019	0.000947602	0.00107562	0.000729059	0.000365194	0.00122239	0.00210892	0.00244004	0.00227947	0.00190697	0.00175808	0.00175808	0.00228161	0.0025376	0.0016184	0.00102619	0.00102619	0.00102619	0.00137037	0.00126585	0.00137037	0.00137037	0.0025376	0.00137037	0.00124376	0.000995731	0.00176201	0.00468236	0.00492793	0.00525737	0.00603932	0.00653573	0.00653573	0.00437772	0.00437772	0.00469992	0.00519566
17.7917	0.0011547	0.000600259	0.00122239	0.000729059	0.000946816	0.000365194	0.000365194	0.00329212	0.00237457	0.00250337	0.00237457	0.00237457	0.00316362	0.00237457	0.00346157	0.00385543	0.00376927	0.0012835	0.00230938	0.00218821	0.00122571	0.00146025	0.00175808	0.00175808	0.00228161	0.00234596	0.00228161	0.00178854	0.00203107	0.00168525	0.00137037	0.00109654	0.00137037	0.0016184	0.00245048	0.0025376	0.00190697	0.0016548	0.00113924	0.00455577	0.00421676	0.00492793	0.00672614	0.00648896	0.00648896	0.00437772	0.00437772	0.00469992	0.00506277
17.7083	0.00118699	0.00309689	0.00358082	0.000880081	0.00349465	0.000818972	0.000572293	0.000880081	0.00322539	0.00230783	0.00148848	0.00148848	0.0015357	0.00148848	0.00118699	0.00118699	0.00129912	0.00118699	0.00118699	0.00100888	0.000451125	0.00175808	0.00175808	0.00165356	0.00222081	0.00142586	0.00227947	0.00278763	0.00217494	0.00151588	0.000921663	0.00102619	0.000921663	0.000750716	0.000840735	0.00160433	0.0016548	0.000891206	0.00113924	0.000891206	0.00421141	0.00437195	0.0042968	0.00432148	0.00432148	0.00437772	0.00440241	0.00398876	0.00630477
17.625	0.00161555	0.00148848	0.00230783	0.00118699	0.00118699	0.00118699	0.00349465	0.000818972	0.00349465	0.00148848	0.00123595	0.00123595	0.00159888	0.00130563	0.00153743	0.00118699	0.00129912	0.00118699	0.00118699	0.00118699	0.00131579	0.00349403	0.00424769	0.00282453	0.00244389	0.00167389	0.00142586	0.00142586	0.00142586	0.00140117	0.000806958	0.000806958	0.000806958	0.00159683	0.000750716	0.000840735	0.000891206	0.000891206	0.00113924	0.000891206	0.00167199	0.00441202	0.00425096	0.0044115	0.0042968	0.00437772	0.00437772	0.00437772	0.00636545
17.5417	0.00161728	0.00149634	0.00149634	0.00171744	0.00118699	0.00118699	0.00118699	0.00118699	0.00148675	0.00118699	0.00118699	0.00118699	0.00129912	0.00129912	0.00158864	0.00160061	0.00129912	0.00129912	0.00129912	0.00118699	0.00118699	0.00329781	0.00329954	0.00329954	0.00529226	0.00254842	0.00140117	0.00122571	0.00140117	0.00140117	0.000831644	0.000831644	0.000806958	0.00162152	0.000840735	0.000945261	0.000891206	0.00113924	0.000891206	0.0007765	0.0016473	0.00167199	0.00425096	0.0044115	0.00432148	0.00465184	0.00437772	0.00437772	0.00680119
17.4583	0.00352364	0.00161728	0.00118699	0.00136754	0.00149634	0.00118699	0.00118699	0.00118699	0.00136754	0.00136754	0.00118699	0.00118699	0.00118699	0.00118699	0.00136754	0.00158864	0.00118699	0.00118699	0.00125372	0.00125372	0.00125372	0.00148675	0.00148848	0.00148848	0.00243663	0.00107458	-0.000335912	0.000195752	0.000806958	0.000831644	0.000806958	0.000806958	0.000806958	0.00162152	0.000840735	0.000945261	0.000995731	0.000891206	0.000801186	0.00115114	0.00225911	0.00469664	0.00451654	0.0045665	0.0045665	0.00437772	0.00437772	0.00437772	0.00432148
17.375	0.00285879	0.00125038	0.00125038	0.00118699	0.00118699	0.00148848	0.00148675	0.00149634	0.00131579	0.00118699	0.00118699	0.00118699	0.00131579	0.00131579	0.00118699	0.00158864	0.00148848	0.00118699	0.00125372	0.00155348	0.00168401	0.00148848	0.00161728	0.00322569	0.00230783	0.00362345	0.000542383	0.000806958	0.000806958	0.000831644	0.00112403	0.000195752	0.00108108	0.00162152	0.00162152	0.00171153	0.000881085	0.000801186	0.00105062	0.00138831	0.00117583	0.00242591	0.00451654	0.00413212	0.00429266	0.00459696	0.00440241	0.00440241	0.00451603
17.2917	0.00136881	0.00136881	0.00321422	0.00125038	0.00123595	0.00148675	0.00158864	0.00161728	0.00131579	0.00118699	0.00131579	0.00131579	0.00131579	0.00131579	0.00161728	0.00161728	0.00131579	0.00118699	0.00156307	0.00165537	0.00342092	0.00322569	0.00161728	0.00161728	0.00161728	0.00161728	0.00378299	0.00127422	0.000921663	0.000831644	0.00172453	0.00128879	0.00104413	0.00072603	0.00162152	0.00162152	0.0016473	0.00101367	0.000165294	0.00163297	0.00469664	0.0047806	0.00186653	0.0015927	0.00244504	0.00416258	0.00432312	0.00459696	0.00451603
17.2083	0.00136881	0.00160061	0.00170077	0.00136881	0.00136881	0.00136881	0.00125038	0.00309689	0.00131579	0.00131579	0.00131579	0.00131579	0.00131579	0.00161555	0.00243663	0.00161555	0.00131579	0.00148848	0.00309689	0.00148848	0.00230783	0.00335419	0.00352364	0.00352364	0.00322569	0.00171744	0.00161728	0.00405761	0.000681101	-4.99469e-05	0.00167776	0.00199995	0.00453938	0.00183051	0.00228016	0.00228016	0.00172453	0.00172453	0.00128879	0.00418303	0.00416094	0.00181606	0.000820853	-4.99469e-05	0.00353821	2.62337e-05	0.000480284	0.00340899	0.00440596
17.125	0.00130563	0.00136881	0.00129912	0.00129912	0.00136881	0.00130563	0.00136881	0.00148848	0.00123595	0.00118699	0.00131579	0.00131579	0.00131579	0.00131579	0.00161728	0.00131579	0.00131579	0.00148848	0.00370962	0.00309689	0.00339484	0.00370962	0.00370962	0.00370962	0.00100888	0.00161728	0.00161728	0.00189189	0.00195759	0.0013401	0.000921663	0.00128879	0.00453938	0.00436994	0.00189119	0.00232693	0.00128879	0.00191493	0.00167776	0.00416094	0.00181606	0.000945261	0.000335284	0.000843448	0.00405761	0.00329907	0.00119346	0.000258798	0.0015927
17.0417	0.00304254	0.00312806	0.00159888	0.00129912	0.00159888	0.00170077	0.00129912	0.00129912	0.00129912	0.00118699	0.00118699	0.00118699	0.00131579	0.00131579	0.00161728	0.00131579	0.00131579	0.00148848	0.000880868	0.000662325	0.00370962	0.00370962	0.00362345	0.00362345	0.00100888	0.00335419	0.00243663	0.00189189	0.0015904	0.0015904	0.00304207	0.00102619	0.00172453	0.00436994	0.00201526	0.00183051	0.00195187	0.00170244	0.00179246	0.000671427	0.00508826	0.00247368	0.00404993	0.00398423	0.00389807	0.00161728	0.00370962	0.00378299	0.00513647
16.9583	0.0016376	0.00125038	0.00125038	0.00206974	0.00321422	0.00160061	0.00160061	0.00130563	0.00159888	0.00129912	0.00136881	0.00148848	0.00118699	0.00118699	0.00131579	0.00131579	0.00131579	0.00171744	0.00362345	0.00100888	0.00161728	0.00370962	0.00100888	0.00100888	0.00100888	0.00362345	0.00161728	0.00370962	0.00161728	0.00131579	0.00138252	0.00257674	-0.00032378	0.00213665	0.00213665	0.00137037	0.000995731	0.00096993	0.00558476	0.00250337	0.00138252	0.00138252	0.00138252	0.00125372	0.00155521	0.00118699	0.00131579	0.00131579	0.00168124
16.875	0.00159888	0.00159888	0.00147967	0.00136881	0.00285879	0.00136881	0.00125038	0.00206974	0.00159888	0.00129912	0.00147967	0.00136881	0.00129912	0.00136754	0.0015357	0.00118699	0.00131579	0.00131579	0.00131579	0.00131579	0.00370962	0.00100888	0.00362345	0.00370962	0.00100888	0.00370962	0.00161728	0.00370962	0.00149634	0.00131579	0.00156307	0.00138252	0.00138252	0.0032057	0.00350719	0.00559953	0.00552068	0.00342834	0.00299805	0.00125372	0.00125372	0.00125372	0.00130268	0.00130268	0.00130268	0.00118699	0.00148848	0.00171744	0.00161555
16.7917	0.00147967	0.00160061	0.00129912	0.00129912	0.00206974	0.00136881	0.00129912	0.00159888	0.00129912	0.00129912	0.00129912	0.00129912	0.00129912	0.00136881	0.00170077	0.00153743	0.00136754	0.00118699	0.00131579	0.00161728	0.00100888	0.00100888	0.00100888	0.00370962	0.00370962	0.00243663	0.00352364	0.00352364	0.00131579	0.00131579	0.00178417	0.00125372	0.00138252	0.00313232	0.00313232	0.00300352	0.00299805	0.00299805	0.00329781	0.00143427	0.00136586	0.00130268	0.00143427	0.00130268	0.00130268	0.00129912	0.00148848	0.00159888	0.00129912
16.7083	0.00129912	0.00129912	0.00129912	0.00129912	0.00129912	0.00129912	0.00129912	0.00129912	0.00129912	0.00129912	0.00129912	0.00129912	0.00170077	0.00159888	0.00129912	0.00136881	0.00159888	0.00158864	0.00118699	0.00148848	0.00358082	0.00352364	0.00100888	0.00362345	0.00362345	0.000880868	0.00370962	0.00138252	0.00138252	0.00138252	0.00138252	0.00138252	0.00125372	0.00118699	0.00131579	0.00118699	0.00125372	0.00125372	0.00155521	0.00143427	0.00125372	0.00166561	0.0015464	0.00136586	0.00125372	0.00148323	0.00137237	0.00130268	0.00136586
16.625	0.00129912	0.00129912	0.00129912	0.00129912	0.00129912	0.00125038	0.00312806	0.00285879	0.00129912	0.00129912	0.00129912	0.00147967	0.00147967	0.00147967	0.00147967	0.00125038	0.00170077	0.00159888	0.00123595	0.00129912	0.00148848	0.000880081	0.000818972	0.00362345	0.00370962	0.000947772	0.00322569	0.00138252	0.00138252	0.00138252	0.00138252	0.00138252	0.00138252	0.00131579	0.00118699	0.00118699	0.00138252	0.00125372	0.00130268	0.00125372	0.00136586	0.00125372	0.00125372	0.00136586	0.00136586	0.00136586	0.00130268	0.00136586	0.00136586
16.5417	0.00129912	0.00123595	0.00123595	0.00123595	0.00129912	0.000697239	0.000169659	0.00051349	0.00125038	0.00170077	0.00206974	0.00285879	0.00170077	0.00129912	0.00129912	0.00159888	0.00129912	0.00129912	0.00129912	0.00129912	0.00130563	0.000697239	0.000752068	0.00291405	0.00148848	0.00243663	0.00131579	0.00138252	0.00138252	0.00138252	0.00138252	0.00138252	0.00138252	0.00131579	0.00131579	0.00131579	0.00138252	0.00138252	0.00138252	0.00125372	0.00130268	0.00125372	0.00125372	0.00125372	0.00130268	0.00125372	0.00125372	0.00155521	0.00155521
16.4583	0.00129912	0.00129912	0.00129912	0.00129912	0.00136881	0.00051349	0.00312806	0.00160061	0.00285879	0.00321422	0.00321422	0.00285879	0.00136881	0.00129912	0.00159888	0.00147967	0.00147967	0.00129912	0.00129912	0.00206974	0.00358082	0.00230783	0.00212499	0.00212499	0.00158864	0.00158864	0.00118699	0.00131579	0.00171744	0.00131579	0.00138252	0.00138252	0.00138252	0.00131579	0.00131579	0.00131579	0.00131579	0.00131579	0.00131579	0.00125372	0.00155521	0.00125372	0.00125372	0.00125372	0.00125372	0.00125372	0.00125372	0.000510227	0.000236394
16.375	0.0015357	0.00170077	0.00147967	0.00285879	0.00312806	0.00312806	0.00285879	0.00129912	0.00125038	0.00285879	0.00159888	0.00170077	0.00136881	0.00147967	0.00159888	0.00129912	0.00147967	0.00129912	0.00129912	0.00321422	0.00285879	0.00136881	0.00129912	0.00159888	0.00147967	0.00129912	0.00339484	0.00148848	0.00322539	0.00161555	0.00138252	0.00138252	0.00138252	0.00131579	0.00131579	0.00131579	0.00131579	0.00161728	0.00161728	0.00138252	0.00138252	0.00125372	0.00125372	0.00125372	0.00125372	0.00237457	0.00165537	0.00364755	0.00148323
16.2917	0.00129912	0.00148848	0.00148848	0.00206974	0.00206974	0.00147967	0.00129912	0.00129912	0.00129912	0.00129912	0.00129912	0.00159888	0.00125038	0.00136881	0.00147967	0.00136881	0.00136881	0.00129912	0.00136881	0.00206974	0.00129912	0.00170077	0.00129912	0.00129912	0.00129912	0.00147967	0.00285879	0.00051349	0.000880081	0.00148848	0.00136586	0.00130268	0.00168401	0.00161555	0.00131579	0.00131579	0.00131579	0.00362345	0.000298459	0.00168228	0.00138252	0.00125372	0.00125372	0.00138252	0.00356139	0.000600259	0.00356139	0.00125372	0.00125372
16.2083	0.00129912	0.00285879	0.00125038	0.00118699	0.00118699	0.00129912	0.00129912	0.00129912	0.00129912	0.00129912	0.00285879	0.000452381	0.000385477	0.00125038	0.00170077	0.00125038	0.00170077	0.00129912	0.00136881	0.00159888	0.00170077	0.00129912	0.00129912	0.00129912	0.00160061	0.00321422	0.00321422	0.000452381	0.000385477	0.00206974	0.00136586	0.00136586	0.00166734	0.00118699	0.00131579	0.00131579	0.00131579	0.00131579	0.00131579	0.00131579	0.00131579	0.00118699	0.00376927	0.000236394	0.000510227	0.000236394	0.000236394	0.000510227	0.000365194
16.125	0.00125038	0.00129912	0.00129912	0.00129912	0.00129912	0.00136754	0.00148848	0.00285879	0.000169659	0.000169659	0.000169659	0.000385477	0.00291405	0.00129912	0.00136881	0.00136881	0.00170077	0.00125038	0.00170077	0.00129912	0.00136881	0.00147967	0.00129912	0.00129912	0.00136881	0.00321422	0.00125038	0.00339797	0.000569226	0.00321422	0.0015464	0.00136586	0.00136586	0.00129912	0.00129912	0.00118699	0.00118699	0.00131579	0.00131579	0.00131579	0.00131579	0.00161728	0.000639027	0.000315833	0.000444483	0.000704726	0.000818802	0.000236394	0.000236394
16.0417	0.00129912	0.00129912	0.00123595	0.00129912	0.00129912	0.0016376	0.00130563	0.000880081	0.000818972	0.000452381	0.000169659	0.00321422	0.00129912	0.00129912	0.00136881	0.00125038	0.00285879	0.00206974	0.00125038	0.00129912	0.00129912	0.00159888	0.00147967	0.00129912	0.00159888	0.00302825	0.00125038	0.00125038	0.00321422	0.00160061	0.00136586	0.00136586	0.00136586	0.00129912	0.00051349	0.003212	0.00123595	0.00118699	0.00118699	0.00131579	0.00322569	0.00100888	0.000639027	0.000394154	0.000485495	0.000639027	0.000946816	0.00136586	0.00137237
15.9583	0.000979571	0.00129912	0.00129912	0.00123595	0.00141649	0.00129912	0.00159888	0.00331181	0.00349465	0.00118699	0.00148848	0.00206974	0.00129912	0.00206974	0.00302825	0.00051349	0.00321422	0.00125038	0.00206974	0.00170077	0.00129912	0.00125038	0.00136881	0.00147967	0.00136881	0.00321422	0.00285879	0.00125038	0.00125038	0.00129912	0.00147967	0.00129912	0.00159888	0.00144279	0.001748	0.00146748	0.00136586	0.00125372	0.00125372	0.00118699	0.000338967	0.000655933	0.0006002	0.000510181	0.000534502	0.00100888	0.00358082	0.00123595	0.00123595
15.875	0.000889903	0.000593109	0.00129912	0.00123595	0.00129912	0.00129912	0.00129912	0.00136881	0.00148848	0.00123595	0.00148848	0.00358082	0.00148848	0.00051349	0.00051349	0.00285879	0.00125038	0.00285879	0.00285879	0.00170077	0.00170077	0.00302825	0.00130563	0.00125038	0.00321422	0.00051349	0.00285879	0.00125038	0.00159888	0.00129912	0.00129912	0.00129912	0.00285879	0.00110253	0.00012494	0.00180876	0.00125372	0.00136586	0.00136586	0.00136754	0.000353062	-0.000181696	0.000534502	0.000365194	0.00385543	0.00118699	0.00118699	0.00123595	0.00118699
15.7917	0.000889903	0.000979571	0.000699877	0.000979571	0.00129912	0.00129912	0.00129912	0.00147967	0.00129912	0.00123595	0.00339797	0.00358082	0.00148848	0.00358082	0.00285879	0.00129912	0.00160061	0.000419776	0.00321422	0.00136881	0.00147967	0.00136881	0.00125038	0.00285879	0.00285879	0.00312806	0.00312806	0.000569226	0.000569226	0.00129912	0.00123595	0.00129912	0.000818972	0.00206797	0.00140477	0.00517146	0.00136586	0.00136586	0.00130268	0.00118699	0.000385477	0.000443493	0.00367259	0.00157374	0.00157374	0.00123595	0.00123595	0.00118699	0.00118699
15.7083	0.000979571	0.000979571	0.000838676	0.000838676	0.000838676	0.000838676	0.00159888	0.00125038	0.00129912	0.00159888	0.00349465	0.00130563	0.00160061	0.00136881	0.00129912	0.00129912	0.00129912	0.00136881	0.00129912	0.00129912	0.00129912	0.00125038	0.00125038	0.00206974	0.00125038	0.00339797	0.000385477	0.000169659	0.000443493	0.00331181	0.00212499	0.00063613	0.000377748	0.00027141	0.00175967	0.00278396	0.00136586	0.00136586	0.00136586	0.00136586	0.00136586	0.00136586	0.00129912	0.000744707	0.00129912	0.00136586	0.00136586	0.00136586	0.00136586
15.625	0.000699877	0.000889903	0.000979571	0.000838676	0.000979571	0.000979571	0.000662795	0.000651136	0.00123595	0.00129912	0.00159888	0.00129912	0.00129912	0.00129912	0.00129912	0.00129912	0.00129912	0.00129912	0.000441544	0.00147967	0.00125038	0.00321422	0.00136881	0.00125038	0.00321422	0.000697239	0.000452381	0.000166934	0.000818972	0.00358082	0.00148848	0.000880868	-0.000335912	0.000766101	0.00187446	0.00278396	0.00136586	0.00136586	0.00136586	0.00136586	0.00136586	0.00136586	0.00129912	0.000441544	0.000441544	0.00136586	0.000811442	0.00136586	0.00130268
15.5417	0.000593109	0.000593109	0.000979571	0.000838676	0.000979571	0.000838676	0.000662795	0.000662795	0.000593109	0.00118699	0.00118699	0.00123595	0.00129912	0.00129912	0.00129912	0.00129912	0.00129912	0.00129912	0.00147967	0.00125038	0.00321422	0.00285879	0.00129912	0.00125038	0.00206974	0.003212	0.000697239	0.000169659	0.000818972	0.00358082	0.00161728	0.000947772	-0.000335912	0.000540807	0.00154595	0.00284713	0.00136586	0.00136586	0.00136586	0.00136586	0.00136586	0.00136586	0.00129912	0.000723553	0.000723553	0.000790288	0.00136586	0.00136586	0.00136586
15.4583	0.000593109	0.000699877	0.000979571	0.000593109	0.000593109	0.000838676	0.000789935	0.00101922	0.000593109	0.000593109	0.000593109	0.00123595	0.00123595	0.00129912	0.00129912	0.00129912	0.00129912	0.00129912	0.00129912	0.00153743	0.00136881	0.00129912	0.00170077	0.00285879	0.00129912	0.00129912	0.00206974	0.000697239	0.000169659	0.000880081	0.00161728	0.000637991	-8.78797e-05	-0.000196613	0.000534502	0.00157374	0.00129912	0.00129912	0.00129912	0.00136586	0.00136586	0.00136586	0.00136586	0.00136586	0.000790288	0.000790288	0.000790288	0.000811442	0.000811442
15.375	0.000838676	0.000838676	0.000593109	0.000979571	0.000593109	0.000979571	0.000979571	0.000838676	0.000838676	0.000838676	0.000593109	0.000699877	0.00123595	0.00123595	0.00129912	0.00129912	0.00123595	0.00129912	0.00129912	0.00129912	0.00123595	0.00118699	0.00148675	0.00212499	0.00123595	0.00148848	0.000880081	0.00349465	0.000169659	0.000452381	0.00230783	0.000572293	0.000693655	0.000704726	0.00239961	0.00157374	0.00129912	0.00129912	0.00129912	0.00166561	0.00136586	0.00136586	0.00136586	0.00136586	0.000790288	0.000790288	0.000790288	0.000790288	0.000790288
15.2917	0.000838676	0.000838676	0.00099476	0.000699877	0.000699877	0.000838676	0.000979571	0.000593109	0.000979571	0.000979571	0.000979571	0.000699877	0.000593109	0.000593109	0.00118699	0.00129912	0.00123595	0.00129912	0.00129912	0.00129912	0.00129912	0.00123595	0.00118699	0.00118699	0.00118699	0.00148675	0.00358082	0.00349465	0.000818972	0.000880081	0.00358082	0.00362345	0.00100888	0.00366946	0.00187349	0.00157374	0.00129912	0.00129912	0.00129912	0.00136586	0.00136586	0.00136586	0.00136586	0.00136586	0.000790288	0.000508278	0.000508278	0.000790288	0.00156091
15.2083	0.000838676	0.000979571	0.00126318	0.000892866	0.000979571	0.000979571	0.000699877	0.000773657	0.000979571	0.000979571	0.000593109	0.000979571	0.000979571	0.000979571	0.000838676	0.00118699	0.00123595	0.00123595	0.00129912	0.00206974	0.00129912	0.00123595	0.00118699	0.00118699	0.00118699	0.00118699	0.00130563	0.000880081	0.000818972	0.00130563	0.00118699	0.00118699	0.00148848	0.00358082	0.003212	0.00230783	0.00123595	0.00148848	0.00125038	0.00136586	0.00136586	0.00136586	0.00136586	0.00136586	0.000811442	0.000508278	0.000508278	0.000741547	0.00235665
15.125	0.000889903	0.000699877	0.00159159	0.00159159	0.000789935	0.000699877	0.000699877	0.000838676	0.000979571	0.000838676	0.00245636	0.000838676	0.000889903	0.000699877	0.000908362	0.000979571	0.00118699	0.00123595	0.00129912	0.00129912	0.00129912	0.00123595	0.00123595	0.00118699	0.00123595	0.00129912	0.00309689	0.000752068	0.00331181	0.00123595	0.00123595	0.00148848	0.00331181	0.00349465	0.000880081	0.000818972	0.000338967	0.000169659	0.00349465	0.00130268	0.00136586	0.00136586	0.00136586	0.00136586	0.00136586	0.000790288	0.000790288	0.000508278	0.00263866
15.0417	0.000841162	0.000838676	0.00113843	0.000789935	0.000789935	0.000979571	0.000593109	0.000979571	0.000838676	0.000908362	-0.000618751	0.000593109	0.000979571	0.000662795	0.00166052	0.00114016	0.000593109	0.000593109	0.00129912	0.00129912	0.00123595	0.00123595	0.00129912	0.00123595	0.00118699	0.00129912	0.00358082	0.000880081	0.00118699	0.00129912	0.00129912	0.00358082	0.000880081	0.00349465	0.000572293	0.000353062	0.000353062	0.000443493	0.00285879	0.00136586	0.00136586	0.00136586	0.00136586	0.00136586	0.00136586	0.000790288	0.000508278	0.000790288	0.00102331
14.9583	0.000889903	0.000979571	0.000979571	0.00104926	0.000908362	0.000838676	0.000838676	0.000838676	0.000593109	0.000651136	-0.000331042	0.000889903	0.000593109	0.000699877	0.000544368	0.00126318	0.000769563	0.00226206	0.000979571	0.00123595	0.00123595	0.00129912	0.00212499	0.00123595	0.00123595	0.00129912	0.00358082	0.00148848	0.00118699	0.00161728	0.000880081	0.000818972	0.000169659	0.000662325	0.000467767	0.000377748	0.000572293	0.0016376	0.00123595	0.00130268	0.00136586	0.00136586	0.00136586	0.00136586	0.00136586	0.00136586	0.00136586	0.000508278	0.000441544
14.875	0.000889903	0.000699877	0.000889903	0.000979571	0.000593109	0.000593109	0.000889903	0.000979571	0.000979571	-0.00100918	-0.000585864	0.000841162	0.000699877	0.00099476	0.0026594	-0.000352515	-0.000352515	-0.000480528	0.000593109	0.000979571	0.000979571	0.00129912	0.00331181	0.00118699	0.00118699	0.00153743	0.00148848	0.00118699	0.00148848	0.000880081	0.000947772	0.000572293	0.000572293	0.000572293	0.000467767	0.000572293	0.00285879	0.00129912	0.00123595	0.00130268	0.00136586	0.00136586	0.00136586	0.00136586	0.00136586	0.00136586	0.000790288	0.000790288	0.000723553
14.7917	0.000889903	0.000889903	0.000889903	0.000889903	0.000889903	0.000889903	0.000593109	0.000979571	0.000838676	-0.000859697	-0.00033801	0.00166052	0.000889903	0.000889903	0.000979571	0.000838676	0.000544368	0.000838676	0.000838676	0.000838676	0.000979571	0.00238065	0.00123595	0.00123595	0.00123595	0.00130563	0.00129912	0.00148848	0.00358082	0.00358082	0.00349465	0.000947772	0.00335419	0.00148848	0.000880081	0.00312806	0.00129912	0.00129912	0.00159888	0.00143554	0.00130268	0.00136586	0.00136586	0.00136586	0.00136586	0.00136586	0.000790288	0.000790288	0.000723553
14.7083	0.000723553	0.000593109	0.000889903	0.000889903	0.000593109	0.000889903	0.000889903	0.000593109	0.000593109	0.000838676	0.000889903	0.000889903	0.000889903	0.000889903	0.000838676	0.000979571	0.000838676	0.000838676	0.000593109	0.000979571	0.000838676	0.000838676	0.000838676	0.00123595	0.00123595	0.0016376	0.00136881	0.00130563	0.00358082	0.00358082	0.00148848	0.00148848	0.00149634	0.00118699	0.00118699	0.00129912	0.00123595	0.00170077	0.00147967	0.00125038	0.00136881	0.00129912	0.00136586	0.0015464	0.0032291	0.00143554	0.000790288	0.000790288	0.000790288
14.625	0.000889903	0.000593109	0.000889903	0.000889903	0.00107045	0.000889903	0.000889903	0.000699877	0.000979571	0.000979571	0.000979571	0.000889903	0.000889903	0.000889903	0.000889903	0.000699877	0.000889903	0.000889903	0.000889903	0.000889903	0.000979571	0.000838676	0.000979571	0.000889903	0.000593109	0.00118699	0.00123595	0.00129912	0.00129912	0.00118699	0.00118699	0.00148848	0.00230783	0.00118699	0.00131579	0.00123595	0.00123595	0.00141649	0.00123595	0.00129912	0.00129912	0.00136881	0.00136586	0.00136586	0.00292553	0.00136586	0.00136586	0.000790288	0.00136586
14.5417	0.000889903	0.000889903	0.000889903	0.000889903	0.00166052	0.000889903	0.000959589	0.000979571	0.000889903	0.000889903	0.000662795	0.000889903	0.000889903	0.000889903	0.000889903	0.000889903	0.000889903	0.000889903	0.000889903	0.000593109	0.000889903	0.000979571	0.000593109	0.000699877	0.000699877	0.000889903	0.00123595	0.00129912	0.00129912	0.00129912	0.00123595	0.00148848	0.00118699	0.00118699	0.00118699	0.00118699	0.00118699	0.00123595	0.00129912	0.00129912	0.00129912	0.00125038	0.00136586	0.00136586	0.00136586	0.00136586	0.00136586	0.000790288	0.00136586
14.4583	0.000723553	0.000723553	0.000889903	0.000723553	0.000889903	0.000889903	0.00271126	0.00119139	0.000889903	0.000723553	0.0026594	0.00245268	0.000723553	0.000723553	0.000889903	0.000889903	0.000889903	0.000889903	0.000889903	0.000889903	0.000838676	0.000838676	0.000889903	0.000889903	0.000889903	0.000889903	0.000889903	0.00129912	0.00123595	0.00129912	0.00118699	0.00118699	0.00118699	0.00118699	0.00118699	0.00118699	0.00118699	0.00118699	0.00129912	0.00129912	0.00129912	0.00129912	0.00136586	0.00136586	0.00136586	0.00136586	0.00136586	0.000790288	0.00136586
14.375	0.000723553	0.000723553	0.000889903	0.000723553	0.000723553	0.000723553	0.00121216	0.000723553	0.000723553	0.000723553	-8.3188e-05	-0.000370897	0.000889903	0.000723553	0.000723553	0.000723553	0.000889903	0.000889903	0.000889903	0.000699877	0.000889903	0.000889903	0.000889903	0.000979571	0.000593109	0.000699877	0.000889903	0.000979571	0.000838676	0.00129912	0.00129912	0.00123595	0.00118699	0.00118699	0.00118699	0.00118699	0.00118699	0.00118699	0.00118699	0.00129912	0.00129912	0.00129912	0.00136586	0.00136586	0.00136586	0.00136586	0.00136586	0.00136586	0.000790288
14.2917	0.000723553	0.000723553	0.000723553	0.000723553	0.000723553	0.000723553	0.00217067	0.000723553	0.000723553	0.00051123	4.48251e-05	0.000841162	0.000723553	0.000889903	0.000723553	0.000723553	0.000723553	0.000889903	0.000889903	0.000699877	0.000889903	0.000699877	0.000889903	0.000889903	0.000889903	0.000889903	0.000889903	0.000959589	0.000880425	0.000838676	0.00129912	0.00118699	0.00118699	0.00118699	0.00118699	0.00118699	0.00118699	0.00118699	0.00118699	0.00118699	0.00129912	0.00129912	0.00136586	0.00136586	0.00136586	0.00136586	0.00136586	0.00136586	0.000790288
14.2083	0.000723553	0.000723553	0.000723553	0.000723553	0.000441544	0.000723553	0.000723553	0.00102331	0.000723553	0.000441544	0.000441544	0.000723553	0.000723553	0.000441544	0.000723553	0.000723553	0.000723553	0.000723553	0.000889903	0.000889903	0.000889903	0.000889903	0.000889903	0.000889903	0.000889903	0.000593109	0.000699877	0.000841162	0.00118966	0.000889903	0.000699877	0.00118699	0.00118699	0.00118699	0.00118699	0.00148848	0.00148675	0.00230783	0.00358082	0.00118699	0.00118699	0.00129912	0.00136586	0.00136586	0.00136586	0.00157374	0.00157374	0.00157374	0.00099817
14.125	0.000889903	0.000889903	0.000889903	0.000441544	0.000441544	0.000723553	0.000441544	0.000723553	0.000723553	0.000889903	0.000723553	0.000723553	0.000723553	0.000723553	0.000441544	0.000723553	0.000723553	0.000723553	0.000723553	0.000889903	0.000889903	0.000889903	0.000889903	0.000889903	0.000699877	0.000889903	0.000889903	0.00107045	0.000889903	0.000889903	0.000889903	0.000889903	0.00118699	0.00118699	0.00118699	0.00118699	0.00118699	0.00123595	0.00148675	0.00118699	0.00118699	0.00118699	0.00136586	0.00136586	0.00136586	0.00157374	0.00157374	0.00157374	0.00157374
14.0417	0.000889903	0.000889903	0.000441544	0.000723553	0.000441544	0.000723553	0.000441544	0.000889903	0.000723553	0.000723553	0.000723553	0.000723553	0.000441544	0.000723553	0.000723553	0.000723553	0.000723553	0.000723553	0.000889903	0.000593109	0.000889903	0.000889903	0.000889903	0.000889903	0.000889903	0.00252528	-0.000611844	0.000841162	0.000723553	0.000889903	0.000889903	0.000889903	0.000889903	0.00118699	0.00118699	0.00118699	0.00118699	0.00118699	0.00118699	0.00118699	0.00118699	0.00118699	0.00125372	0.00136586	0.00136586	0.00157374	0.00157374	0.00157374	0.00157374
13.9583	0.00228323	0.000743031	0.000723553	0.000674813	0.000441544	0.000723553	0.000723553	0.000723553	0.000723553	0.000723553	0.000723553	0.000723553	0.000790288	0.000790288	0.000508278	0.000790288	0.000790288	0.000956637	0.000699877	0.000593109	0.000699877	0.000889903	0.000889903	0.000889903	0.000889903	0.00252528	-0.000611844	0.00271126	0.00271126	0.0025868	0.000841162	0.000889903	0.000889903	0.000889903	0.00118699	0.00118699	0.00118699	0.00118699	0.00118699	0.00118699	0.00118699	0.00118699	0.00125372	0.00125372	0.00136586	0.00136586	0.00136586	0.00136586	0.00136586
13.875	0.000723553	0.000723553	0.000723553	0.000441544	0.000723553	0.000723553	0.000723553	0.000723553	0.000441544	0.000723553	0.000723553	0.000723553	0.000956637	0.000790288	0.000790288	0.000790288	0.000956637	0.000956637	0.000889903	0.000889903	0.000838676	0.000593109	0.00118966	0.000959589	0.00252528	0.00252528	0.00102504	-0.000309788	-0.000370897	-2.77785e-05	0.000841162	0.000889903	0.00107045	0.000889903	0.000889903	0.00118699	0.00118699	0.00118699	0.00118699	0.00118699	0.00118699	0.00118699	0.00136586	0.00125372	0.00136586	0.00136586	0.00136586	0.00136586	0.00136586
13.7917	0.000723553	0.000723553	0.000723553	0.000723553	0.000723553	0.000889903	0.000723553	0.000723553	0.000723553	0.000723553	0.000723553	0.000723553	0.000790288	0.000508278	0.000790288	0.000790288	0.000956637	0.000956637	0.000889903	0.000889903	0.000593109	0.000889903	0.000662795	0.000959589	0.000841162	0.00119139	0.00118966	-2.77785e-05	0.00230479	0.000674813	0.000841162	0.00118966	0.00119139	0.000889903	0.00252528	0.00166052	0.00118699	0.00118699	0.00158864	0.00118699	0.00118699	0.00160061	0.00125372	0.00136586	0.00125372	0.00136586	0.00136586	0.000586301	0.00131711
13.7083	0.00129912	0.000723553	0.000723553	0.000723553	0.000723553	0.000723553	0.000889903	0.000889903	0.000889903	0.000723553	0.000889903	0.000889903	0.000889903	0.000889903	0.000441544	0.000723553	0.000889903	0.000889903	0.000889903	0.000889903	0.000889903	0.000889903	0.000544368	0.000979571	0.00129155	0.000841162	0.000841162	0.00271126	0.00149417	0.000723553	0.000959589	0.00118966	0.000959589	0.00244958	-2.77785e-05	-8.3188e-05	0.000723553	0.00118699	0.00148848	0.00158864	0.00148848	0.00136881	0.00123595	0.00129912	0.00129912	0.00118699	0.00125038	0.000245733	0.00051349
13.625	0.000744707	0.000723553	0.00129912	0.000744707	0.000723553	0.000723553	0.000723553	0.0025868	-0.000370897	0.00228323	0.000723553	0.000889903	0.000889903	0.000889903	0.000889903	0.000723553	0.000889903	0.000723553	0.000723553	0.000889903	0.000889903	0.000841162	0.00244958	0.00244958	0.00252528	0.00271126	0.00244958	0.00271126	-0.000370897	0.00228323	0.0011252	0.000959589	0.00121216	0.00271126	0.0026594	-8.3188e-05	0.00051123	0.00079324	0.00148848	0.00123595	0.00118699	0.00129912	0.00123595	0.00123595	0.00129912	0.00129912	0.00148848	0.00129912	0.00129912
13.5417	0.00129912	0.000441544	0.000723553	0.000723553	0.000723553	0.000723553	0.000744707	-0.000229391	-9.46342e-05	-0.000181696	-0.00033801	0.00079324	0.000723553	0.000723553	0.000889903	0.000723553	0.000723553	0.000723553	0.000741301	0.000889903	0.000904102	0.00263866	0.00244958	0.00231392	0.00271126	0.00241154	4.48251e-05	4.48251e-05	-0.00033801	-0.000611844	0.00263866	0.00271126	0.000695967	0.00271126	4.48251e-05	0.0025868	0.000723553	0.000723553	0.000889903	0.00123595	0.00118699	0.00118699	0.00118699	0.00123595	0.00123595	0.00129912	0.00136754	0.00118699	0.00129912
13.4583	0.000744707	0.000744707	0.000723553	0.000723553	0.00129912	0.000723553	0.000723553	0.000338967	-0.000271725	0.00154899	0.00182602	0.00267208	0.000925256	0.000441544	0.000723553	0.000441544	0.000723553	0.000723553	0.000723553	0.000723553	0.000674813	0.00271126	0.00271126	0.00244958	0.00244958	0.0026594	-0.000370897	4.48251e-05	-0.000656344	0.000245733	-0.000370897	0.00048668	0.000547789	0.000547789	0.00271126	0.00230438	0.00107045	0.000904102	0.00118966	0.000889903	0.00118699	0.00118699	0.00118699	0.00118699	0.00159888	0.00123595	0.00123595	0.00118699	0.00125372
13.375	0.000441544	0.000744707	0.000723553	0.000723553	0.000723553	0.000723553	0.000889903	0.000889903	0.000690032	0.00218071	0.00233002	0.0026024	0.000441544	0.000441544	0.000723553	0.000723553	0.000889903	0.000889903	0.000889903	0.000904102	0.00228323	0.00212794	0.00271126	0.00228323	0.00244958	4.48251e-05	-0.000370897	-8.3188e-05	0.00048668	0.00048668	-0.000370897	-0.000370897	0.0025868	0.000392803	0.00119139	0.000622092	0.000959589	0.000841162	-0.000155792	-0.000656344	-0.000656344	0.00244958	0.00118699	0.00118699	0.00148848	0.00291405	0.00123595	0.00123595	0.00136586
13.2917	0.000441544	0.00129912	0.000723553	0.000723553	0.000723553	0.000723553	0.000889903	0.000889903	0.000889903	0.00243605	0.0026024	0.0026024	0.000723553	0.000744707	0.000723553	0.000744707	0.000889903	0.000889903	0.000723553	0.0011252	0.00244958	0.0026594	0.00166052	0.00079324	0.000674813	0.00263866	0.0026594	-8.3188e-05	0.000245733	0.000385477	-0.000309788	-2.77785e-05	0.0025868	0.00200122	0.000959589	0.000889903	0.00107045	0.00235665	0.00048668	0.000443493	-3.59214e-05	0.000519567	0.00166052	0.00118699	0.00118699	0.00136881	0.00123595	0.00123595	0.00136586
13.2083	0.000441544	0.000744707	0.000723553	0.000723553	0.000723553	0.000723553	0.000723553	0.000889903	0.000889903	0.000723553	0.000723553	0.000723553	0.000790288	0.000790288	0.000790288	0.000723553	0.000889903	0.000889903	0.000723553	0.000959589	0.000841162	0.000841162	0.00119139	0.000889903	0.00119139	0.00271126	0.0026594	-0.000437801	0.000166934	0.000245733	0.000419776	0.0026594	-8.3188e-05	-0.000545109	0.000586301	0.000586301	0.00265981	0.000743031	0.00129912	0.0015357	0.000169659	0.000169659	0.000904102	0.000889903	0.00118699	0.00129912	0.00123595	0.00118699	0.00118699
13.125	0.000441544	0.000723553	0.000723553	0.000889903	0.000889903	0.000838676	0.000889903	0.000889903	0.000889903	0.000723553	0.000889903	0.000723553	0.000790288	0.000508278	0.000508278	0.000441544	0.000723553	0.000723553	0.000889903	0.000841162	0.00166052	0.00119139	0.000841162	0.000889903	0.00166052	0.000841162	0.0026594	-0.000134638	0.000245733	0.000519567	0.000245733	0.00230479	0.000547789	0.000510227	0.000320777	0.000290996	0.000385477	0.000723553	0.000441544	0.000441544	0.000441544	0.000392803	0.00118966	0.000889903	0.00118966	0.00148848	0.00123595	0.00118699	0.00291405
13.0417	0.000744707	0.000744707	0.000723553	0.000889903	0.000889903	0.000979571	0.000838676	0.000889903	0.000889903	0.000889903	0.000723553	0.000723553	0.000956637	0.000508278	0.000790288	0.000889903	0.000889903	0.000723553	0.000723553	0.000723553	0.00119139	0.000889903	0.000889903	0.000889903	0.0026594	0.00244958	-2.77785e-05	-0.000611844	0.000519567	0.000245733	0.000201233	0.000419776	0.000697239	0.000365194	0.000444483	0.000534502	0.00051349	0.000723553	0.000959589	0.000904102	0.00118966	0.00079324	0.000841162	0.00129155	0.00118966	0.00118966	0.00129912	0.00141649	0.00130563
12.9583	-0.000241946	0.00136586	0.000811442	0.000744707	0.000889903	0.000889903	0.000766611	0.000956637	0.00090541	0.000956637	0.000956637	0.000790288	0.000790288	0.000956637	0.000956637	0.000956637	-0.00058961	-0.000375801	0.00244958	0.000889903	0.000889903	0.000889903	0.000889903	0.000889903	0.00166052	0.00252528	-8.3188e-05	-0.000611844	0.000245733	0.000245733	0.000201233	0.000519567	0.000452381	0.00316236	0.00312806	0.00316236	0.00235665	0.000841162	0.00166052	0.00166052	0.000841162	0.000959589	0.00119139	0.00119139	0.000959589	0.00104926	0.000894595	0.00153743	0.00118699
12.875	0.0032291	0.00136586	0.00136586	0.0011252	0.00166052	0.000979571	0.000956637	0.000956637	0.00104631	0.00104631	0.000956637	0.000956637	0.000790288	0.000790288	0.000790288	0.000790288	-0.000545109	0.000481776	-2.77785e-05	0.000441544	0.000889903	0.000889903	0.000889903	0.000889903	0.00119139	0.00271126	-0.000611844	-0.000611844	0.000245733	0.000519567	0.000245733	0.000443493	0.000452381	0.00230479	0.00271126	0.00235665	0.00230479	0.00228323	0.00252528	0.00252528	0.000841162	0.00149417	0.000959589	0.000841162	0.00166052	0.00244958	0.000544368	0.000593109	0.000889903
12.7917	0.000508278	0.000508278	0.000508278	0.00200122	-0.000611844	-8.3188e-05	0.00135829	0.000659843	0.000766611	0.000766611	0.00090541	0.000956637	0.000956637	0.000790288	0.000790288	0.000790288	0.00136586	0.00270539	0.000889903	0.000889903	0.000889903	0.000889903	0.000889903	0.00129155	0.000959589	0.00271126	-0.000656344	0.000519567	0.000245733	0.000519567	0.000443493	0.000443493	0.000245733	-0.000370897	-0.000155792	-2.77785e-05	0.00235665	0.00166052	0.00252528	0.00252528	0.00166052	0.00271126	0.00079324	0.00079324	0.000959589	0.000959589	0.00166052	0.000889903	0.000841162
12.7083	0.000790288	0.000790288	0.000790288	0.000441544	0.00235665	-0.00033801	0.00143743	0.00143743	0.00163198	0.00166244	0.0023279	0.00225821	0.000956637	0.000956637	0.000508278	0.000956637	0.000790288	0.000956637	0.000889903	0.000889903	0.000889903	0.000889903	0.000889903	0.00246341	0.00271126	0.00271126	4.48251e-05	0.000245733	0.000245733	0.000519567	0.000169659	0.000169659	0.000443493	0.000519567	-0.000656344	-0.000155792	0.00263866	0.00263866	0.0025868	-2.77785e-05	0.00271126	0.0026594	0.000959589	0.000889903	0.00119139	0.000841162	0.00141267	0.00166052	0.00244958
12.625	0.000811442	0.000508278	0.000790288	0.000441544	0.000441544	0.000441544	0.00163198	0.00180244	0.00192491	0.00222404	0.00198825	0.00144321	0.00102632	0.000956637	0.000956637	0.000956637	0.000956637	0.000956637	0.000889903	0.000889903	0.00252528	0.000979571	0.000662795	0.00246341	-8.3188e-05	4.48251e-05	4.48251e-05	0.000201233	0.000201233	0.000519567	0.000169659	0.000443493	0.000443493	0.000169659	0.00048668	-0.000309788	4.48251e-05	-0.000656344	-2.77785e-05	0.00271126	0.0025868	0.0026594	0.000959589	0.00271126	0.00271126	0.00107045	0.000699877	0.00141267	0.00271126
12.5417	0.000508278	0.000508278	0.000790288	0.00129912	0.000441544	0.000441544	0.00243791	0.002735	0.00190697	0.00161918	0.00118344	0.00158632	-0.000271276	0.000956637	0.000956637	0.000956637	0.000956637	0.000956637	0.000889903	0.000889903	0.000789935	0.00127933	0.000769563	0.000959589	-0.000263761	-8.3188e-05	0.00238065	-0.000370897	0.000245733	0.000443493	0.000572293	0.000572293	0.000572293	0.000169659	0.000245733	0.000245733	-0.000656344	-0.000370897	4.48251e-05	-2.77785e-05	-2.77785e-05	0.0026594	0.00228323	0.0026594	0.00271126	0.000889903	0.000889903	0.00271126	0.0026594
12.4583	0.000508278	0.000508278	0.000790288	0.000441544	0.000441544	0.000441544	0.000441544	0.000889903	0.00136881	0.00107458	0.00362345	0.00129912	0.000956637	0.00104631	0.000659843	0.00104631	0.000956637	0.000956637	0.000889903	0.000889903	0.0024669	0.0024669	0.000789935	0.000789935	0.000908362	0.00271126	0.0026594	0.000312468	0.000510227	0.000639027	0.00158018	0.00164588	0.00168471	0.000534502	0.000510227	0.000312468	0.000519567	-0.000656344	-0.000155792	-0.00030868	-0.000611844	4.48251e-05	0.00263866	0.000674813	0.00271126	0.00107045	0.00244958	0.00271126	0.00166052
12.375	0.00206795	0.000508278	0.000508278	0.000723553	0.000723553	0.000889903	0.000723553	0.000889903	0.000889903	0.000889903	0.000889903	0.000889903	0.000956637	0.000956637	0.000659843	0.000659843	0.000956637	0.00104631	0.000838676	0.000979571	0.000838676	0.000838676	0.000838676	0.000979571	0.00166052	4.48251e-05	-0.000353181	0.000586301	0.000639027	0.000712404	0.00205843	0.00190697	0.00175808	0.000534502	0.000639027	0.000510227	0.000443493	0.000245733	-0.000370897	-0.000611844	-0.000611844	0.00244958	0.00149417	0.00263866	0.00271126	0.000889903	0.0026594	4.48251e-05	0.00271126
12.2917	0.000459538	0.000790288	0.000790288	0.000441544	0.000723553	0.000889903	0.000889903	0.000889903	0.000889903	0.000593109	0.000889903	0.000889903	0.000956637	0.000766611	0.000659843	0.00090541	0.000659843	0.000766611	0.000593109	0.000593109	0.000838676	0.0024669	0.0024669	0.000789935	-0.000611844	-0.00033801	0.000519567	0.000510227	0.000534502	0.000861292	0.00190697	0.00180244	0.00164588	0.000639027	0.000639027	0.000510227	0.000169659	-6.77333e-05	-8.3188e-05	-0.000155792	-0.000370897	0.00119139	0.00228323	-8.3188e-05	0.00271126	0.000889903	0.000841162	0.00271126	-8.3188e-05
12.2083	0.000790288	0.000790288	0.000790288	0.000508278	0.000508278	0.000956637	0.000956637	0.000956637	0.00104631	0.000979571	0.000889903	0.000889903	0.000956637	0.000766611	0.00090541	0.00253364	0.00090541	0.00090541	0.000838676	0.0024669	0.000838676	0.0024669	0.000838676	-0.000611844	0.000586301	0.000586301	0.000510227	0.00168471	0.00181922	0.00181922	0.00205843	0.00180244	0.0017504	0.000572293	0.000169659	0.000818972	0.000201233	0.000201233	-0.000155792	-8.3188e-05	-0.000859697	0.00244958	0.0026594	-0.000370897	0.000889903	0.000889903	0.000889903	0.00107045	0.0026594
12.125	0.000790288	0.000790288	0.000790288	0.000508278	0.000790288	0.000956637	0.000956637	0.00104631	0.00090541	0.000838676	0.000889903	0.000593109	0.000956637	0.000659843	0.00090541	0.00090541	0.00090541	0.00090541	0.000838676	0.0024669	0.0024669	0.0024669	0.000838676	-8.3188e-05	0.000586301	0.000510227	0.000534502	0.00165356	0.00181922	0.0017292	0.00181922	0.00197132	0.00175808	0.000572293	0.000169659	0.00048668	0.000419776	4.48251e-05	4.48251e-05	0.0026594	-8.3188e-05	0.000959589	0.000544368	0.000841162	0.000889903	0.000889903	0.000889903	0.000841162	0.000841162
12.0417	0.000508278	0.000811442	0.000508278	0.000956637	0.000956637	0.000907897	0.000956637	0.000659843	0.000956637	0.000838676	0.000699877	0.000593109	0.00104631	0.000956637	0.00090541	0.00253364	0.00253364	0.00253364	0.000838676	0.0024669	0.0024669	0.0024669	0.000593109	0.00166052	0.000586301	0.000510227	0.000534502	0.00181922	0.00181922	0.00178138	0.00178138	0.00170451	0.00190697	0.000572293	0.000201233	-0.000370897	4.48251e-05	0.00271126	0.000841162	0.00166052	0.00141267	0.000593109	0.00128106	0.00166052	0.00118966	0.000889903	0.000889903	0.000841162	0.000841162
11.9583	0.000811442	0.000811442	0.000956637	0.000956637	0.000956637	0.00251631	0.0014794	0.000956637	0.000956637	0.000956637	0.000659843	0.000659843	0.000766611	0.000659843	0.000659843	0.00090541	0.00253364	0.00253364	0.0024669	0.0024669	0.0024669	0.00253659	0.000979571	0.000889903	-0.000370897	0.000245733	0.000169659	0.000298459	0.000614367	0.000541144	0.00180607	0.00170451	0.00168471	0.000818972	-0.000370897	-0.000370897	0.0026594	0.00244958	0.00244958	0.0026594	0.00238065	0.000930831	-0.00100918	-0.00033801	0.00271126	0.000841162	0.000769563	0.00244958	0.000907897
11.875	0.00136586	0.000790288	0.000956637	0.000659843	0.000956637	0.000956637	0.000956637	0.000766611	0.000659843	0.00090541	0.000659843	0.00090541	0.000659843	0.000956637	0.00090541	0.00090541	0.00090541	0.00090541	0.0024669	0.0024669	0.000789935	0.00136447	0.00101922	0.000979571	0.00244958	0.00252528	0.000547789	0.00048668	0.000169659	0.000169659	0.00168471	0.00168471	0.00224525	0.00228323	4.48251e-05	0.00238065	0.00116012	0.000662795	-0.000152117	0.00264233	0.000908362	0.000930831	-0.00033801	-0.00033801	0.000841162	0.00244958	0.00244958	0.000979571	0.000956637
11.7917	0.00136586	0.000956637	0.000956637	0.000956637	0.000659843	0.000659843	0.000956637	0.00090541	0.00090541	0.00090541	0.00253364	0.00253364	0.00253364	0.00090541	0.00090541	0.00253364	0.00090541	0.00253364	0.0024669	0.0024669	0.000838676	-2.41041e-05	0.000838676	0.000838676	0.00124033	0.000894595	0.00244958	0.0026594	0.00316236	0.00265981	0.00279839	0.00425927	0.00261846	0.000889903	0.000979571	0.000838676	0.0024669	0.000838676	0.00235081	0.00231392	0.00104926	0.000662795	-0.000263761	0.00271126	0.000699877	0.000593109	0.000593109	0.000593109	0.000659843
11.7083	0.000723553	0.000723553	0.000723553	0.000889903	0.000889903	0.000838676	0.00090541	0.00090541	0.00090541	0.00090541	0.00253364	0.00253364	0.00253364	0.00253364	0.00253364	0.00253364	0.00253364	0.00253364	0.00253364	0.00090541	0.00253364	0.00240267	0.000838676	0.000838676	0.00113843	0.000889903	0.000959589	0.000651136	0.000841162	0.000930831	0.000838676	0.000593109	0.000789935	0.00226206	0.000838676	0.00127933	0.000838676	0.000838676	0.000908362	0.000789935	0.000838676	0.000838676	0.000908362	0.00113843	0.000838676	0.00090541	0.00090541	0.00090541	0.000979571
11.625	0.000441544	0.000441544	0.000723553	0.000723553	0.000699877	0.000838676	0.00090541	0.00090541	0.00090541	0.00090541	0.00253364	0.00253364	0.00090541	0.00253364	0.00253364	0.00253364	0.00253364	0.00253364	0.00253364	0.00253364	0.00253364	0.0022167	0.000838676	0.00114016	0.00104926	0.000979571	0.000908362	0.000908362	0.000979571	0.000838676	0.000979571	0.000593109	0.00135193	0.000948744	0.000838676	0.00214099	0.0024669	0.0024669	0.000838676	0.000838676	0.000838676	0.0024669	0.0024669	0.000838676	0.0024669	0.00253364	0.00220772	0.000975097	0.000838676
11.5417	0.000441544	0.000441544	0.000889903	0.000889903	0.000889903	0.000838676	0.00090541	0.00090541	0.00090541	0.00090541	0.00090541	0.00253364	0.00253364	0.00253364	0.00253364	0.00253364	0.00253364	0.00253364	0.00253364	0.00253364	0.00090541	0.000789935	0.0024669	0.0024669	0.000838676	0.000838676	0.000838676	0.000838676	0.000838676	0.000838676	0.000979571	0.000838676	0.000838676	0.000593109	0.000979571	0.000838676	0.000838676	0.000838676	0.0024669	0.0024669	0.0024669	0.0024669	0.0024669	0.000838676	0.0024669	0.00253364	0.00253364	0.00090541	0.000838676
11.4583	0.000889903	0.000889903	0.000723553	0.000889903	0.000889903	0.000593109	0.000838676	0.000838676	0.000838676	0.000838676	0.000838676	0.0024669	0.00253364	0.00253364	0.00253364	0.00253364	0.00253364	0.00090541	0.00253364	0.00090541	0.00090541	0.00253364	0.00090541	0.00104631	0.00090541	0.00090541	0.00090541	0.00104631	0.00090541	0.00090541	0.00090541	0.00090541	0.00090541	0.00090541	0.00090541	0.000766611	0.000659843	0.00090541	0.00090541	0.000979571	0.000838676	0.0024669	0.0024669	0.0024669	0.000838676	0.00253364	0.00253364	0.00253364	0.000838676
11.375	0.000889903	0.000889903	0.000889903	0.000889903	0.000699877	0.000699877	0.000889903	0.000838676	0.000593109	0.000838676	0.000838676	0.0024669	0.00090541	0.00090541	0.00253364	0.00090541	0.00090541	0.00090541	0.00090541	0.00090541	0.00090541	0.00090541	0.00090541	0.000659843	0.00090541	0.00090541	0.00090541	0.00090541	0.00090541	0.00253364	0.00253364	0.00090541	0.00253364	0.00253364	0.00090541	0.00090541	0.00104631	0.00090541	0.00090541	0.000593109	0.000838676	0.000838676	0.000838676	0.000838676	0.0024669	0.00090541	0.00253364	0.00090541	0.0024669
11.2917	0.000889903	0.000889903	0.000889903	0.000889903	0.000838676	0.000889903	0.000838676	0.000838676	0.000979571	0.000838676	0.000593109	0.000838676	0.00090541	0.00090541	0.00104631	0.00090541	0.00090541	0.00104631	0.00090541	0.000659843	0.00090541	0.00090541	0.00090541	0.00090541	0.00090541	0.00090541	0.00253364	0.00090541	0.00090541	0.00090541	0.00090541	0.00090541	0.00253364	0.00090541	0.00090541	0.00253364	0.00253364	0.00253364	0.00253364	0.000838676	0.000838676	0.000838676	0.000838676	0.000838676	0.000838676	0.00090541	0.00090541	0.00090541	0.000838676
11.2083	0.000889903	0.000889903	0.000889903	0.000593109	0.000593109	0.000838676	0.000593109	0.000593109	0.000838676	0.000838676	0.000838676	0.000838676	0.000838676	0.000838676	0.000979571	0.000838676	0.000838676	0.000699877	0.000659843	0.000659843	0.000659843	0.00090541	0.00090541	0.00253364	0.0024669	0.0024669	0.0024669	0.0024669	0.00326534	0.00326534	0.00333208	0.00333208	0.00333208	0.00253364	0.00333208	0.00253364	0.00253364	0.00333208	0.00333208	0.00253364	0.00253364	0.00253364	0.00253364	0.00090541	0.00090541	0.00090541	0.00090541	0.00090541	0.00090541
11.125	0.000889903	0.000889903	0.000889903	0.000889903	0.000979571	0.000979571	0.000838676	0.000838676	0.000838676	0.000699877	0.000838676	0.000838676	0.000838676	0.000838676	0.000979571	0.000838676	0.000838676	0.000979571	0.00090541	0.00090541	0.00253364	0.00253364	0.00253364	0.00333208	0.0024669	0.00326534	0.0024669	0.0024669	0.00326534	0.00326534	0.00333208	0.00333208	0.00333208	0.00333208	0.0047185	0.00333208	0.00253364	0.0047185	0.00489905	0.00333208	0.0047185	0.00333208	0.0047185	0.00253364	0.00253364	0.00253364	0.00090541	0.00090541	0.00090541
11.0417	0.000889903	0.000889903	0.000889903	0.000889903	0.000593109	0.000889903	0.000838676	0.000593109	0.000699877	0.000593109	0.000838676	0.000838676	0.000593109	0.000699877	0.000593109	0.000593109	0.000838676	0.0024669	0.00090541	0.00253364	0.00253364	0.0047185	0.00489905	0.0047185	0.00465176	0.00326534	0.0024669	0.00326534	0.00326534	0.00326534	0.00333208	0.00333208	0.00333208	0.0047185	0.00253364	0.0047185	0.0047185	0.0047185	0.00333208	0.0047185	0.0047185	0.0047185	0.0047185	0.0047185	0.0047185	0.0047185	0.00253364	0.00253364	0.00253364
10.9583	0.000889903	0.000889903	0.000889903	0.000889903	0.000699877	0.000979571	0.000593109	0.000979571	0.000593109	0.000593109	0.000593109	0.000593109	0.000593109	0.000593109	0.000838676	0.000838676	0.000838676	0.0024669	0.00465176	0.0024669	0.00465176	0.0024669	0.0040309	0.00326534	0.00326534	0.0024669	0.0024669	0.0024669	0.00326534	0.0024669	0.0024669	0.00326534	0.0024669	0.00465176	0.00465176	0.00465176	0.00326534	0.00465176	0.00465176	0.0047185	0.0047185	0.0047185	0.0047185	0.0047185	0.00333208	0.00333208	0.00333208	0.00333208	0.00339534
10.875	0.000889903	0.000889903	0.000889903	0.000593109	0.000979571	0.000838676	0.000838676	0.000838676	0.000979571	0.000593109	0.000979571	0.000593109	0.000838676	0.000838676	0.000838676	0.0024669	0.00326534	0.00326534	0.00326534	0.0024669	0.0024669	0.00465176	0.0024669	0.00326534	0.0024669	0.0024669	0.0024669	0.0024669	0.00326534	0.00326534	0.0024669	0.0024669	0.00326534	0.00326534	0.0024669	0.0024669	0.00465176	0.00465176	0.00465176	0.0047185	0.00333208	0.0047185	0.0047185	0.0047185	0.00333208	0.00333208	0.00339534	0.00339534	0.00478176
10.7917	0.000889903	0.000889903	0.000889903	0.000838676	0.0024669	0.0024669	0.000838676	0.000979571	0.000838676	0.000593109	0.000838676	0.000838676	0.0024669	0.00326534	0.00326534	0.0024669	0.00326534	0.00326534	0.00326534	0.00326534	0.0024669	0.00326534	0.00326534	0.0024669	0.0024669	0.0024669	0.0024669	0.0024669	0.0024669	0.00326534	0.0024669	0.00465176	0.00326534	0.00326534	0.00326534	0.00465176	0.00326534	0.00465176	0.00465176	0.0047185	0.00333208	0.00333208	0.00333208	0.00333208	0.00253364	0.00333208	0.00478176	0.00339534	0.0025969
10.7083	0.000838676	0.000838676	0.0024669	0.000838676	0.000838676	0.000838676	0.000979571	0.000838676	0.000838676	0.000838676	0.0024669	0.00465176	0.00465176	0.00465176	0.00326534	0.0024669	0.0024669	0.00326534	0.00326534	0.0024669	0.0024669	0.0024669	0.0024669	0.000838676	0.00326534	0.00326534	0.0024669	0.0024669	0.0024669	0.00326534	0.00326534	0.00326534	0.00326534	0.00465176	0.00465176	0.00465176	0.00465176	0.00465176	0.00465176	0.00465176	0.00465176	0.00326534	0.0024669	0.00326534	0.0024669	0.00332861	0.00253017	0.00471503	0.00478176
10.625	0.0024669	0.000593109	0.000838676	0.000838676	0.000838676	0.0024669	0.000593109	0.000838676	0.0024669	0.00326534	0.00326534	0.00465176	0.00465176	0.00465176	0.00326534	0.0024669	0.0024669	0.00326534	0.00465176	0.0024669	0.0024669	0.0024669	0.0024669	0.00326534	0.0024669	0.00326534	0.00465176	0.0024669	0.0024669	0.0024669	0.0024669	0.0024669	0.00326534	0.00465176	0.00465176	0.00465176	0.00465176	0.00465176	0.00465176	0.00465176	0.00465176	0.00326534	0.00326534	0.00326534	0.00332861	0.00253017	0.00253017	0.00332861	0.00339534
10.5417	0.000838676	0.000838676	0.000838676	0.0024669	0.0024669	0.000838676	0.00465176	0.00465176	0.00465176	0.00326534	0.00465176	0.00326534	0.00326534	0.00465176	0.00465176	0.00326534	0.0024669	0.0024669	0.00326534	0.0024669	0.0024669	0.0024669	0.0024669	0.00326534	0.0024669	0.00326534	0.00326534	0.00465176	0.0024669	0.0024669	0.0024669	0.0024669	0.00326534	0.00326534	0.00495325	0.00595408	0.00465176	0.00465176	0.00465176	0.00465176	0.00465176	0.0024669	0.0024669	0.00326534	0.00253017	0.00253017	0.00332861	0.00253017	0.00339534
10.4583	0.0024669	0.00326534	0.00465176	0.00465176	0.00326534	0.00465176	0.00465176	0.00465176	0.00465176	0.00465176	0.00465176	0.00465176	0.00326534	0.00465176	0.00465176	0.00326534	0.0024669	0.00326534	0.00326534	0.00326534	0.0024669	0.00366699	0.0024669	0.0024669	0.00326534	0.0024669	0.0024669	0.00326534	0.0024669	0.0024669	0.00326534	0.000838676	0.000838676	0.000838676	0.00326534	0.00465176	0.00465176	0.00465176	0.00471503	0.00465176	0.00465176	0.00326534	0.00471503	0.00471503	0.00332861	0.00253017	0.00253017	0.00253017	0.00253017
10.375	0.00465176	0.00465176	0.00465176	0.00465176	0.00465176	0.00676415	0.00676415	0.00676415	0.00676415	0.00676415	0.00465176	0.00326534	0.0024669	0.00326534	0.00465176	0.00326534	0.00465176	0.00465176	0.00326534	0.00326534	0.00326534	0.0024669	0.0024669	0.0024669	0.0024669	0.0024669	0.0024669	0.0024669	0.00465176	0.00326534	0.0024669	0.0024669	0.0024669	0.00326534	0.00465176	0.00465176	0.00465176	0.00471503	0.00253017	0.00332861	0.00471503	0.00511668	0.00471503	0.00471503	0.00471503	0.00253017	0.00253017	0.00253017	0.00332861
10.2917	0.00465176	0.00465176	0.00465176	0.00465176	0.00465176	0.00465176	0.00676415	0.00676415	0.00465176	0.00465176	0.00465176	0.00465176	0.00465176	0.00471503	0.00682741	0.00676415	0.00465176	0.00465176	0.00326534	0.00326534	0.00326534	0.0024669	0.000838676	0.000838676	0.0024669	0.0024669	0.00326534	0.0024669	0.0024669	0.00253017	0.00326534	0.0024669	0.0024669	0.00465176	0.00465176	0.00465176	0.00465176	0.00465176	0.00471503	0.00471503	0.00471503	0.00471503	0.00471503	0.00332861	0.00253017	0.00090194	0.00253017	0.00253017	0.00332861
10.2083	0.00465176	0.00465176	0.00465176	0.00465176	0.00676415	0.00465176	0.00676415	0.00676415	0.00676415	0.00676415	0.00676415	0.00471503	0.00465176	0.00471503	0.00471503	0.00471503	0.00471503	0.00465176	0.00676415	0.00326534	0.00326534	0.00465176	0.00465176	0.0024669	0.0024669	0.0024669	0.0024669	0.00253017	0.00326534	0.00332861	0.00332861	0.00471503	0.00332861	0.00501651	0.00471503	0.00471503	0.00471503	0.00471503	0.00471503	0.0068971	0.00471503	0.00471503	0.00471503	0.00471503	0.00471503	0.00471503	0.00332861	0.00090194	0.00090194
10.125	0.00465176	0.00465176	0.00465176	0.00676415	0.00676415	0.00676415	0.00676415	0.00682741	0.00682741	0.00471503	0.00682741	0.00682741	0.00471503	0.00471503	0.00471503	0.00471503	0.00253017	0.00332861	0.00471503	0.00471503	0.00471503	0.00465176	0.00465176	0.00465176	0.00465176	0.00471503	0.00253017	0.00253017	0.00253017	0.00471503	0.00332861	0.00332861	0.00332861	0.00471503	0.00682741	0.00471503	0.00471503	0.00471503	0.00471503	0.00682741	0.00682741	0.00682741	0.00682741	0.00471503	0.00471503	0.00471503	0.00471503	0.00471503	0.00253017
10.0417	0.00465176	0.00465176	0.00676415	0.00676415	0.00682741	0.00676415	0.00682741	0.00682741	0.00682741	0.00682741	0.00682741	0.00471503	0.00471503	0.00471503	0.00471503	0.00471503	0.00471503	0.00682741	0.00471503	0.00471503	0.00332861	0.00471503	0.00471503	0.00471503	0.00471503	0.00471503	0.00471503	0.00682741	0.00471503	0.00471503	0.00471503	0.00332861	0.00332861	0.00471503	0.00682741	0.00471503	0.00471503	0.00471503	0.00471503	0.00471503	0.00471503	0.00471503	0.00682741	0.00682741	0.00682741	0.00682741	0.00682741	0.00471503	0.00471503
9.95833	0.00682741	0.00682741	0.00682741	0.00682741	0.00682741	0.00682741	0.00682741	0.00682741	0.00682741	0.00682741	0.00471503	0.00471503	0.00682741	0.00682741	0.00682741	0.00682741	0.00682741	0.00682741	0.00682741	0.00471503	0.00471503	0.00471503	0.00471503	0.00471503	0.00471503	0.00471503	0.00471503	0.00682741	0.00682741	0.00471503	0.00471503	0.00682741	0.00682741	0.00149721	0.00304168	0.00471503	0.00471503	0.00471503	0.00471503	0.00471503	0.00471503	0.00471503	0.00471503	0.00471503	0.00471503	0.00471503	0.00682741	0.00471503	0.00682741
9.875	0.00682741	0.00682741	0.00682741	0.00682741	0.00682741	0.00682741	0.00471503	0.00682741	0.00471503	0.00471503	0.00471503	0.00471503	0.00682741	0.00682741	0.00682741	0.00682741	0.00682741	0.00682741	0.00682741	0.00682741	0.00682741	0.00682741	0.00682741	0.00682741	0.00471503	0.00471503	0.00471503	0.00682741	0.00682741	0.00471503	0.00471503	0.00682741	0.00682741	0.00304168	0.00304168	0.00471503	0.00682741	0.00682741	0.00682741	0.00682741	0.00682741	0.00682741	0.00304168	0.00682741	0.00682741	0.00471503	0.00471503	0.00471503	0.00682741
9.79167	0.00682741	0.00682741	0.00682741	0.00682741	0.00682741	0.00682741	0.00682741	0.00304168	0.00304168	0.00682741	0.00682741	0.00682741	0.00471503	0.00682741	0.00682741	0.00682741	0.00682741	0.00682741	0.00682741	0.00682741	0.00304168	0.00682741	0.00682741	0.00682741	0.00471503	0.00471503	0.00471503	0.00471503	0.00471503	0.00471503	0.00682741	0.00682741	0.00682741	0.00682741	0.00149721	0.00682741	0.00682741	0.00149721	0.00149721	0.00149721	0.00279953	0.00149721	0.00471503	0.00471503	0.00471503	0.00471503	0.00682741	0.00471503	0.00682741
9.70833	0.00682741	0.00471503	0.00682741	0.00471503	0.00471503	0.00682741	0.00304168	0.00304168	0.00304168	0.00149721	0.00682741	0.00682741	0.00471503	0.00682741	0.00682741	0.00682741	0.00682741	0.00682741	0.00682741	0.00682741	0.00682741	0.00682741	0.00682741	0.00682741	0.00682741	0.00471503	0.00471503	0.00332861	0.00471503	0.00682741	0.00304168	0.00304168	0.00304168	0.00304168	0.00682741	0.00682741	0.00682741	0.00304168	0.00149721	0.00149721	0.00149721	0.00149721	0.00682741	0.00304168	0.00839141	0.00522102	0.00812973	0.00471503	0.00682741
9.625	0.00471503	0.00471503	0.00682741	0.00682741	0.00682741	0.00682741	0.00682741	0.00149721	0.00149721	0.00149721	0.00149721	0.00682741	0.00682741	0.00471503	0.00471503	0.00304168	0.00471503	0.00471503	0.00149721	0.00149721	0.00682741	0.00682741	0.00682741	0.00682741	0.00682741	0.00471503	0.00471503	0.00332861	0.00471503	0.00471503	0.00682741	0.00682741	0.00682741	0.00682741	0.00304168	0.00304168	0.00682741	0.00682741	0.00682741	0.00149721	0.00149721	0.00149721	0.00149721	0.0068971	0.00118845	0.00677867	0.00304168	0.00304168	0.00682741
9.54167	0.00471503	0.00471503	0.00682741	0.00682741	0.00682741	0.00682741	0.00682741	0.00304168	0.00304168	0.00304168	0.00149721	0.00149721	0.00682741	0.00682741	0.00304168	0.00304168	0.00304168	0.00304168	0.00149721	0.00149721	0.00304168	0.00304168	0.00304168	0.00682741	0.00682741	0.00471503	0.00682741	0.00471503	0.00471503	0.00471503	0.00471503	0.00471503	0.00471503	0.00682741	0.00682741	0.00471503	0.00471503	0.00471503	0.00471503	0.00682741	0.00682741	0.00304168	0.00149721	0.00471503	0.00734067	0.00682741	0.00682741	0.00471503	0.00471503
9.45833	0.00471503	0.00682741	0.00682741	0.00682741	0.00682741	0.00682741	0.00682741	0.00682741	0.00682741	0.00149721	0.00149721	0.00149721	0.00149721	0.00304168	0.00682741	0.00682741	0.00682741	0.00682741	0.00149721	0.00149721	0.00682741	0.00682741	0.00682741	0.00682741	0.00682741	0.00682741	0.00682741	0.00471503	0.00471503	0.00471503	0.00471503	0.00471503	0.00332861	0.00471503	0.00471503	0.00471503	0.00471503	0.00471503	0.00471503	0.00682741	0.00471503	0.00682741	0.00682741	0.00471503	0.00471503	0.00682741	0.00682741	0.00471503	0.00471503
9.375	0.00682741	0.00682741	0.00682741	0.00682741	0.00682741	0.00682741	0.00682741	0.00682741	0.00304168	0.00304168	0.00304168	0.00304168	0.00304168	0.00682741	0.00471503	0.00471503	0.00471503	0.00471503	0.00332861	0.00471503	0.00471503	0.00471503	0.00471503	0.00471503	0.00471503	0.00471503	0.00471503	0.00332861	0.00471503	0.00471503	0.00471503	0.00253017	0.00471503	0.00471503	0.00471503	0.00471503	0.00471503	0.00471503	0.00471503	0.00471503	0.00471503	0.00682741	0.00682741	0.00471503	0.00471503	0.00471503	0.00471503	0.00471503	0.00471503
9.29167	0.00682741	0.00682741	0.00682741	0.00682741	0.00682741	0.00682741	0.00682741	0.00682741	0.00304168	0.00149721	0.00682741	0.00682741	0.00304168	0.00682741	0.00471503	0.00253017	0.00332861	0.00253017	0.00253017	0.00332861	0.00471503	0.00471503	0.00471503	0.00471503	0.00471503	0.00471503	0.00332861	0.00332861	0.00253017	0.00471503	0.00471503	0.00471503	0.00471503	0.00471503	0.00471503	0.00471503	0.00471503	0.00471503	0.00471503	0.00471503	0.00471503	0.00471503	0.00471503	0.00471503	0.00471503	0.00471503	0.00471503	0.00471503	0.00471503
9.20833	0.00682741	0.00682741	0.00682741	0.00682741	0.00682741	0.00149721	0.00149721	0.00682741	0.00304168	0.00682741	0.00682741	0.00471503	0.00471503	0.00471503	0.00471503	0.00332861	0.00332861	0.00253017	0.00332861	0.00253017	0.00332861	0.00253017	0.00253017	0.00253017	0.00253017	0.00253017	0.00253017	0.00090194	0.00253017	0.00332861	0.00332861	0.00471503	0.00471503	0.00471503	0.00471503	0.00471503	0.00253017	0.00253017	0.00471503	0.00471503	0.00332861	0.00332861	0.00332861	0.00332861	0.00471503	0.00471503	0.00471503	0.00471503	0.00471503
9.125	0.00682741	0.00682741	0.00682741	0.00682741	0.00149721	0.00304168	0.00149721	0.00304168	0.00304168	0.00682741	0.00471503	0.00682741	0.00471503	0.00471503	0.00471503	0.00471503	0.00253017	0.00090194	0.00253017	0.00253017	0.00253017	0.00253017	0.00253017	0.00253017	0.00332861	0.00332861	0.00332861	0.00253017	0.00253017	0.00332861	0.00471503	0.00471503	0.00471503	0.00471503	0.00471503	0.00332861	0.00332861	0.00332861	0.00332861	0.00332861	0.00471503	0.00332861	0.00253017	0.00253017	0.00332861	0.00471503	0.00471503	0.00471503	0.00471503
9.04167	0.00304168	0.00682741	0.00149721	0.00304168	0.00682741	0.00682741	0.00682741	0.00471503	0.00471503	0.00471503	0.00471503	0.00471503	0.00471503	0.00332861	0.00332861	0.00253017	0.00253017	0.00253017	0.00253017	0.00332861	0.00332861	0.00332861	0.00253017	0.00090194	0.00332861	0.00332861	0.00332861	0.00332861	0.00253017	0.00332861	0.00253017	0.00332861	0.00332861	0.00471503	0.00471503	0.00471503	0.00253017	0.00332861	0.00471503	0.00471503	0.00471503	0.00332861	0.00332861	0.00332861	0.00332861	0.00471503	0.00248143	0.00471503	0.00332861
8.95833	0.00304168	0.00149721	0.00682741	0.00682741	0.00682741	0.00471503	0.00682741	0.00471503	0.00471503	0.00471503	0.00471503	0.00332861	0.00332861	0.00471503	0.00471503	0.00471503	0.00253017	0.00253017	0.00253017	0.00471503	0.00332861	0.00471503	0.00332861	0.00253017	0.00471503	0.00332861	0.00332861	0.00332861	0.00253017	0.00253017	0.00253017	0.00332861	0.00332861	0.00471503	0.00471503	0.00471503	0.00471503	0.00332861	0.00471503	0.00332861	0.00471503	0.00471503	0.00332861	0.00332861	0.00332861	0.00471503	0.00471503	0.00471503	0.00253017
8.875	0.00682741	0.00682741	0.00682741	0.00471503	0.00471503	0.00471503	0.00471503	0.00471503	0.00471503	0.00332861	0.00471503	0.00471503	0.00471503	0.00471503	0.00471503	0.00471503	0.00332861	0.00471503	0.00471503	0.00332861	0.00332861	0.00471503	0.00471503	0.00471503	0.00253017	0.00471503	0.00332861	0.00332861	0.00332861	0.00253017	0.00253017	0.00253017	0.00253017	0.00471503	0.00471503	0.00471503	0.00471503	0.00471503	0.00332861	0.00332861	0.00332861	0.00332861	0.00332861	0.00253017	0.00471503	0.00471503	0.00471503	0.00471503	0.00332861
8.79167	0.00471503	0.00471503	0.00471503	0.00471503	0.00471503	0.00471503	0.00332861	0.00332861	0.00471503	0.00471503	0.00471503	0.00471503	0.00471503	0.00471503	0.00471503	0.00471503	0.00471503	0.00682741	0.00471503	0.00682741	0.00682741	0.00471503	0.00471503	0.00471503	0.00332861	0.00253017	0.00471503	0.00253017	0.00253017	0.00332861	0.00332861	0.00332861	0.00332861	0.00332861	0.00332861	0.00471503	0.00471503	0.00471503	0.00253017	0.00253017	0.00253017	0.00332861	0.00332861	0.00332861	0.00471503	0.00471503	0.00332861	0.00471503	0.00471503
[truncated: 1,185 more rows]
[truncated: 4,271 more columns]
